# Supplementary material for: Alarm communication predates eusociality in termites
Source: Commun Biol. 2023 Jan 21;6:83. doi: 10.1038/s42003-023-04438-5 (PMC9867704; doi:10.1038/s42003-023-04438-5)
Supplement: Supplementary file 5 — Supplementary Data 2 [file 42003_2023_4438_MOESM5_ESM.txt]

Cryptocercus' 'Mastotermes' 'Hodotermopsis' 'Neotermes' 'Glossotermes' 'Reticulitermes' 'Labiotermes' 'Termes' 'Constrictotermes'
Vibrations Low Frequencies
2.52525252525253	7.57575757575758	4.54545454545455	4.54545454545455	10.2040816326531	6.57894736842105	5.43478260869565	6.32911392405063	5
2.38095238095238	7.69230769230769	6.25000000000000	3.14465408805031	11.9047619047619	9.52380952380953	5.64971751412429	5.40540540540541	3.57142857142857
2.42718446601942	9.34579439252337	4.03225806451613	3.03951367781155	10.6382978723404	9.17431192660551	8.06451612903226	6.66666666666667	NaN
2.86532951289398	14.2857142857143	4.42477876106195	3.90625000000000	10.9890109890110	5.74712643678161	9.25925925925926	5.71428571428571	NaN
2.60416666666667	6.41025641025641	5.43478260869565	3.22580645161290	5.26315789473684	4.80769230769231	5.34759358288770	6.99300699300699	NaN
3.11526479750779	8.19672131147541	4.38596491228070	5.10204081632653	5.91715976331361	5.26315789473684	5.64971751412429	6.53594771241830	3.57142857142857
2.60416666666667	5.26315789473684	4.50450450450451	3.20512820512821	4.87804878048781	11.3636363636364	12.9870129870130	6.32911392405063	5
1.92678227360308	9.52380952380953	2.38095238095238	3.49650349650350	5.71428571428571	2.84090909090909	9.34579439252337	6.41025641025641	3.57142857142857
2.21238938053097	14.0845070422535	3.87596899224806	2.78551532033426	6.99300699300699	7.87401574803150	7.09219858156028	10	5
2.00400801603206	5.34759358288770	5.37634408602151	3.66300366300366	5.31914893617021	7.29927007299270	10.8695652173913	7.14285714285714	NaN
2.29357798165138	2.70270270270270	NaN	2.34192037470726	6.66666666666667	5.95238095238095	4.97512437810945	5.84795321637427	NaN
2.27272727272727	5.88235294117647	NaN	4.62962962962963	10	15.1515151515152	5.55555555555556	6.09756097560976	NaN
1.80180180180180	5.55555555555556	NaN	3.59712230215827	4.69483568075117	7.24637681159420	4.31034482758621	6.17283950617284	4.16666666666667
2.25225225225225	5.10204081632653	NaN	4.25531914893617	7.93650793650794	9.90099009900990	6.25000000000000	7.04225352112676	5
2.08333333333333	4	NaN	3.38983050847458	8.84955752212389	7.14285714285714	4.56621004566210	10	3.57142857142857
2.40384615384615	3.33333333333333	NaN	2.82485875706215	5.31914893617021	7.63358778625954	4.23728813559322	7.40740740740741	2.50000000000000
3.50877192982456	4.54545454545455	NaN	3.84615384615385	12.1951219512195	12.3456790123457	8.06451612903226	8	NaN
3.15457413249211	4.92610837438424	NaN	3.00300300300300	8.54700854700855	13.8888888888889	5.84795321637427	7.69230769230769	NaN
1.35685210312076	5.64971751412429	NaN	2.96735905044510	7.24637681159420	9.90099009900990	3.22580645161290	4.54545454545455	NaN
2.02020202020202	6.25000000000000	NaN	4.32900432900433	7.75193798449612	10.6382978723404	3.86100386100386	5.84795321637427	4.16666666666667
1.89753320683112	4.29184549356223	NaN	5.71428571428571	8	5.55555555555556	5.49450549450549	NaN	5
2.36406619385343	2.55102040816327	NaN	3.05810397553517	7.14285714285714	8.33333333333333	6.06060606060606	NaN	5
2.33644859813084	11.4942528735632	NaN	3.08641975308642	10.6382978723404	7.93650793650794	6.45161290322581	NaN	5
2.21238938053097	6.53594771241830	NaN	3.77358490566038	10.1010101010101	7.09219858156028	7.29927007299270	NaN	2.77777777777778
2.15517241379310	5.52486187845304	NaN	4.18410041841004	8.13008130081301	6.53594771241830	6.09756097560976	NaN	4.16666666666667
1.59744408945687	4.54545454545455	NaN	5.88235294117647	8.33333333333333	8.33333333333333	5.31914893617021	NaN	6.25000000000000
0.938086303939963	6.36942675159236	NaN	2.85714285714286	6.09756097560976	11.6279069767442	10.3092783505155	NaN	2.27272727272727
1.86915887850467	2.65251989389920	NaN	5.88235294117647	9.90099009900990	6.21118012422360	10.9890109890110	NaN	NaN
1.34228187919463	4.52488687782806	NaN	3.59712230215827	4	11.9047619047619	9.09090909090909	NaN	NaN
2.86532951289398	NaN	NaN	3.54609929078014	7.51879699248120	5.98802395209581	7.40740740740741	NaN	NaN
2.03665987780041	NaN	NaN	2.50000000000000	8.33333333333333	13.3333333333333	2.98507462686567	NaN	6.25000000000000
1.98807157057654	NaN	NaN	3.16455696202532	8.77192982456140	6.36942675159236	3.71747211895911	NaN	6.25000000000000
2.38095238095238	NaN	NaN	3.00300300300300	6.49350649350649	5.91715976331361	4.21940928270042	NaN	5
1.92678227360308	NaN	NaN	2.92397660818713	8.06451612903226	7.93650793650794	4.65116279069768	NaN	6.25000000000000
2.07039337474120	NaN	NaN	3.03951367781155	11.7647058823529	7.04225352112676	6.13496932515337	NaN	4.16666666666667
2.63157894736842	NaN	NaN	2.85714285714286	7.09219858156028	7.57575757575758	4.87804878048781	NaN	4.16666666666667
2.25225225225225	NaN	NaN	2.82485875706215	8.26446280991736	6.25000000000000	3.22580645161290	NaN	4.16666666666667
1.71526586620926	NaN	NaN	4.25531914893617	6.66666666666667	9.25925925925926	10.9890109890110	NaN	NaN
2.45098039215686	NaN	NaN	4.50450450450451	6.99300699300699	7.87401574803150	4.73933649289100	NaN	NaN
2.35849056603774	NaN	NaN	5	8	7.81250000000000	4.44444444444445	NaN	NaN
2.45098039215686	NaN	NaN	2.90697674418605	8.54700854700855	7.51879699248120	6.53594771241830	NaN	6.25000000000000
2.63157894736842	NaN	NaN	2.92397660818713	7.63358778625954	8.84955752212389	3.48432055749129	NaN	6.25000000000000
2.57731958762887	NaN	NaN	2.96735905044510	6.80272108843537	7.69230769230769	6.80272108843537	NaN	5
2.25225225225225	NaN	NaN	3.71747211895911	7.04225352112676	6.49350649350649	10.7526881720430	NaN	5
2.29357798165138	NaN	NaN	3.12500000000000	5.55555555555556	8.33333333333333	11.4942528735632	NaN	5
2.50000000000000	NaN	NaN	6.99300699300699	9.52380952380953	8.33333333333333	11.7647058823529	NaN	3.57142857142857
3.19488817891374	NaN	NaN	2.63157894736842	4.06504065040650	8.26446280991736	8.26446280991736	NaN	2.77777777777778
2.86532951289398	NaN	NaN	2.96735905044510	12.0481927710843	6.84931506849315	4.54545454545455	NaN	NaN
3.66300366300366	NaN	NaN	2.85714285714286	6.53594771241830	8.92857142857143	7.75193798449612	NaN	NaN
3.50877192982456	NaN	NaN	3.25732899022801	8	9.09090909090909	4.80769230769231	NaN	NaN
3.71747211895911	NaN	NaN	3.34448160535117	4.97512437810945	7.24637681159420	6.99300699300699	NaN	5
3.11526479750779	NaN	NaN	3.30033003300330	7.75193798449612	5.68181818181818	3.69003690036900	NaN	4.16666666666667
3.11526479750779	NaN	NaN	2.96735905044510	10.9890109890110	8.33333333333333	3.03030303030303	NaN	4.16666666666667
2.77008310249308	NaN	NaN	2.65957446808511	5.12820512820513	7.57575757575758	5.98802395209581	NaN	4.16666666666667
2.73972602739726	NaN	NaN	3.03951367781155	6.21118012422360	7.29927007299270	3.17460317460317	NaN	3.12500000000000
3.93700787401575	NaN	NaN	3.66300366300366	4.60829493087558	7.51879699248120	7.46268656716418	NaN	2.77777777777778
2.11864406779661	NaN	NaN	5.07614213197970	5.95238095238095	6.75675675675676	6.32911392405063	NaN	NaN
2.27272727272727	NaN	NaN	5	10	6.66666666666667	5.18134715025907	NaN	NaN
1.98807157057654	NaN	NaN	3.02114803625378	6.13496932515337	6.66666666666667	4	NaN	NaN
3.32225913621262	NaN	NaN	4.11522633744856	9.70873786407767	7.14285714285714	6.09756097560976	NaN	8.33333333333333
2.96735905044510	NaN	NaN	4.21940928270042	10.3092783505155	6.25000000000000	6.21118012422360	NaN	1.92307692307692
3.00300300300300	NaN	NaN	3.16455696202532	4.03225806451613	7.69230769230769	9.70873786407767	NaN	8.33333333333333
4.06504065040650	NaN	NaN	2.57069408740360	8.40336134453782	4.69483568075117	8	NaN	8.33333333333333
3.32225913621262	NaN	NaN	4.87804878048781	4.78468899521531	5.88235294117647	4.73933649289100	NaN	8.33333333333333
3.55871886120996	NaN	NaN	2.96735905044510	8.33333333333333	9.00900900900901	7.14285714285714	NaN	8.33333333333333
2.96735905044510	NaN	NaN	2.78551532033426	8.47457627118644	8.33333333333333	5	NaN	8.33333333333333
2.12765957446809	NaN	NaN	2.36406619385343	8.33333333333333	NaN	4.90196078431373	NaN	6.25000000000000
1.70357751277683	NaN	NaN	3.27868852459016	8.33333333333333	NaN	4.65116279069768	NaN	8.33333333333333
2.11864406779661	NaN	NaN	3.16455696202532	7.75193798449612	NaN	6.17283950617284	NaN	8.33333333333333
2.89855072463768	NaN	NaN	2.85714285714286	5.84795321637427	NaN	6.36942675159236	NaN	8.33333333333333
1.94174757281553	NaN	NaN	2.96735905044510	6.53594771241830	NaN	3.69003690036900	NaN	NaN
2.40384615384615	NaN	NaN	3.62318840579710	6.41025641025641	NaN	9.52380952380953	NaN	NaN
2.86532951289398	NaN	NaN	2.92397660818713	11.2359550561798	NaN	4.11522633744856	NaN	NaN
2.63157894736842	NaN	NaN	4.50450450450451	10.7526881720430	NaN	8.69565217391304	NaN	5
3.41296928327645	NaN	NaN	3.77358490566038	6.66666666666667	NaN	5.31914893617021	NaN	6.25000000000000
2.29357798165138	NaN	NaN	4.78468899521531	6.25000000000000	NaN	4.80769230769231	NaN	3.57142857142857
3.87596899224806	NaN	NaN	3.47222222222222	6.53594771241830	NaN	8.54700854700855	NaN	3.57142857142857
2.38095238095238	NaN	NaN	4.50450450450451	5.95238095238095	NaN	3.93700787401575	NaN	NaN
2.93255131964809	NaN	NaN	3.93700787401575	8.54700854700855	NaN	4.01606425702811	NaN	NaN
2.00400801603206	NaN	NaN	3.08641975308642	3.78787878787879	NaN	NaN	NaN	NaN
2.47524752475248	NaN	NaN	5.02512562814070	6.66666666666667	NaN	NaN	NaN	8.33333333333333
2.22222222222222	NaN	NaN	3.16455696202532	3.90625000000000	NaN	NaN	NaN	8.33333333333333
3.15457413249211	NaN	NaN	2.89017341040462	6.66666666666667	NaN	NaN	NaN	5
2.73972602739726	NaN	NaN	3.27868852459016	4.40528634361234	NaN	NaN	NaN	5
3.41296928327645	NaN	NaN	3.49650349650350	5.74712643678161	NaN	NaN	NaN	4.16666666666667
4.20168067226891	NaN	NaN	3.20512820512821	2.80898876404494	NaN	NaN	NaN	6.25000000000000
2.60416666666667	NaN	NaN	2.96735905044510	7.51879699248120	NaN	NaN	NaN	3.12500000000000
2.15517241379310	NaN	NaN	2.96735905044510	3.12500000000000	NaN	NaN	NaN	NaN
2.35849056603774	NaN	NaN	3.84615384615385	6.41025641025641	NaN	NaN	NaN	NaN
2.60416666666667	NaN	NaN	5.43478260869565	5.02512562814070	NaN	NaN	NaN	NaN
2.55102040816327	NaN	NaN	3.57142857142857	6.89655172413793	NaN	NaN	NaN	6.25000000000000
2.80112044817927	NaN	NaN	4.03225806451613	6.89655172413793	NaN	NaN	NaN	3.57142857142857
3.75939849624060	NaN	NaN	3.30033003300330	4.44444444444445	NaN	NaN	NaN	1.04166666666667
2.86532951289398	NaN	NaN	3.71747211895911	7.14285714285714	NaN	NaN	NaN	5
4.13223140495868	NaN	NaN	7.46268656716418	2.81690140845070	NaN	NaN	NaN	3.57142857142857
3.27868852459016	NaN	NaN	2.78551532033426	9.25925925925926	NaN	NaN	NaN	3.57142857142857
2.89855072463768	NaN	NaN	3.00300300300300	7.14285714285714	NaN	NaN	NaN	2.77777777777778
2.63157894736842	NaN	NaN	3.71747211895911	5.95238095238095	NaN	NaN	NaN	2.77777777777778
3.00300300300300	NaN	NaN	3.30033003300330	5	NaN	NaN	NaN	NaN
3.19488817891374	NaN	NaN	2.60416666666667	9.70873786407767	NaN	NaN	NaN	NaN
1.72711571675302	NaN	NaN	2.51889168765743	7.09219858156028	NaN	NaN	NaN	NaN
2.27272727272727	NaN	NaN	3.00300300300300	5.98802395209581	NaN	NaN	NaN	6.25000000000000
1.97238658777120	NaN	NaN	2.60416666666667	9.25925925925926	NaN	NaN	NaN	3.57142857142857
2.23214285714286	NaN	NaN	4.11522633744856	7.87401574803150	NaN	NaN	NaN	1.92307692307692
2.83286118980170	NaN	NaN	4.14937759336100	8.40336134453782	NaN	NaN	NaN	6.25000000000000
2.93255131964809	NaN	NaN	NaN	6.45161290322581	NaN	NaN	NaN	4.16666666666667
3.00300300300300	NaN	NaN	4.29184549356223	5.78034682080925	NaN	NaN	NaN	4.16666666666667
3.27868852459016	NaN	NaN	3.54609929078014	7.75193798449612	NaN	NaN	NaN	NaN
2.68096514745308	NaN	NaN	3.20512820512821	4.20168067226891	NaN	NaN	NaN	NaN
2.63157894736842	NaN	NaN	NaN	10.1010101010101	NaN	NaN	NaN	NaN
2.57731958762887	NaN	NaN	NaN	7.35294117647059	NaN	NaN	NaN	8.33333333333333
2.60416666666667	NaN	NaN	3.57142857142857	6.02409638554217	NaN	NaN	NaN	6.25000000000000
3.36700336700337	NaN	NaN	3.12500000000000	10.6382978723404	NaN	NaN	NaN	6.25000000000000
2.40384615384615	NaN	NaN	NaN	7.81250000000000	NaN	NaN	NaN	3.57142857142857
2.80112044817927	NaN	NaN	2.69541778975741	8.13008130081301	NaN	NaN	NaN	5
3.36700336700337	NaN	NaN	NaN	7.75193798449612	NaN	NaN	NaN	5
2.89855072463768	NaN	NaN	5.10204081632653	8.26446280991736	NaN	NaN	NaN	5
3.55871886120996	NaN	NaN	NaN	6.53594771241830	NaN	NaN	NaN	3.12500000000000
3.66300366300366	NaN	NaN	2.78551532033426	8.40336134453782	NaN	NaN	NaN	NaN
2.66666666666667	NaN	NaN	4.03225806451613	3.57142857142857	NaN	NaN	NaN	NaN
2.50000000000000	NaN	NaN	2.82485875706215	8.47457627118644	NaN	NaN	NaN	NaN
2.77008310249308	NaN	NaN	3.30033003300330	8.92857142857143	NaN	NaN	NaN	8.33333333333333
3.23624595469256	NaN	NaN	4.50450450450451	7.75193798449612	NaN	NaN	NaN	8.33333333333333
3.71747211895911	NaN	NaN	4.18410041841004	6.36942675159236	NaN	NaN	NaN	6.25000000000000
2.27272727272727	NaN	NaN	NaN	12.5000000000000	NaN	NaN	NaN	4.16666666666667
3.27868852459016	NaN	NaN	4	11.7647058823529	NaN	NaN	NaN	4.16666666666667
2.42718446601942	NaN	NaN	NaN	7.35294117647059	NaN	NaN	NaN	3.12500000000000
2.43902439024390	NaN	NaN	4	8.47457627118644	NaN	NaN	NaN	6.25000000000000
2.45098039215686	NaN	NaN	NaN	11.7647058823529	NaN	NaN	NaN	5
2.55102040816327	NaN	NaN	NaN	3.22580645161290	NaN	NaN	NaN	1.78571428571429
3.00300300300300	NaN	NaN	4	8	NaN	NaN	NaN	4.16666666666667
4.20168067226891	NaN	NaN	3.08641975308642	6.28930817610063	NaN	NaN	NaN	3.12500000000000
3.27868852459016	NaN	NaN	NaN	6.71140939597315	NaN	NaN	NaN	NaN
3.55871886120996	NaN	NaN	2.51889168765743	4.34782608695652	NaN	NaN	NaN	NaN
3.11526479750779	NaN	NaN	NaN	8.13008130081301	NaN	NaN	NaN	NaN
3.15457413249211	NaN	NaN	5.20833333333333	11.1111111111111	NaN	NaN	NaN	4.16666666666667
2.93255131964809	NaN	NaN	NaN	7.93650793650794	NaN	NaN	NaN	4.16666666666667
3.11526479750779	NaN	NaN	2.75482093663912	8.84955752212389	NaN	NaN	NaN	6.25000000000000
2.96735905044510	NaN	NaN	3.20512820512821	9.52380952380953	NaN	NaN	NaN	3.57142857142857
2.89855072463768	NaN	NaN	2.89017341040462	11.4942528735632	NaN	NaN	NaN	NaN
2.73972602739726	NaN	NaN	2.43902439024390	6.94444444444444	NaN	NaN	NaN	NaN
2.86532951289398	NaN	NaN	4.50450450450451	10.4166666666667	NaN	NaN	NaN	NaN
3.12500000000000	NaN	NaN	NaN	8.13008130081301	NaN	NaN	NaN	4.16666666666667
3.12500000000000	NaN	NaN	NaN	6.09756097560976	NaN	NaN	NaN	4.16666666666667
2.55102040816327	NaN	NaN	3.74531835205993	6.06060606060606	NaN	NaN	NaN	NaN
2.15517241379310	NaN	NaN	NaN	5.98802395209581	NaN	NaN	NaN	NaN
2.55102040816327	NaN	NaN	3.66300366300366	5.95238095238095	NaN	NaN	NaN	NaN
3.37837837837838	NaN	NaN	NaN	4.34782608695652	NaN	NaN	NaN	6.25000000000000
2.96735905044510	NaN	NaN	NaN	6.66666666666667	NaN	NaN	NaN	5
3.10559006211180	NaN	NaN	2.85714285714286	6.41025641025641	NaN	NaN	NaN	2.77777777777778
3.03951367781155	NaN	NaN	2.50000000000000	5.81395348837209	NaN	NaN	NaN	2.77777777777778
3.07692307692308	NaN	NaN	NaN	NaN	NaN	NaN	NaN	2.77777777777778
2.89855072463768	NaN	NaN	2.96735905044510	NaN	NaN	NaN	NaN	4.16666666666667
3.19488817891374	NaN	NaN	NaN	NaN	NaN	NaN	NaN	3.12500000000000
2.89855072463768	NaN	NaN	NaN	NaN	NaN	NaN	NaN	3.12500000000000
3.19488817891374	NaN	NaN	NaN	NaN	NaN	NaN	NaN	5
2.82485875706215	NaN	NaN	3.59712230215827	NaN	NaN	NaN	NaN	1.92307692307692
3.19488817891374	NaN	NaN	2.96735905044510	NaN	NaN	NaN	NaN	2.50000000000000
1.89753320683112	NaN	NaN	2.75482093663912	NaN	NaN	NaN	NaN	5
2.73972602739726	NaN	NaN	2.39234449760766	NaN	NaN	NaN	NaN	2.77777777777778
2.38095238095238	NaN	NaN	3.84615384615385	NaN	NaN	NaN	NaN	5
4.34782608695652	NaN	NaN	NaN	NaN	NaN	NaN	NaN	3.12500000000000
3.50877192982456	NaN	NaN	NaN	NaN	NaN	NaN	NaN	2.77777777777778
3.00300300300300	NaN	NaN	4.25531914893617	NaN	NaN	NaN	NaN	3.12500000000000
2.57731958762887	NaN	NaN	NaN	NaN	NaN	NaN	NaN	3.57142857142857
2.93255131964809	NaN	NaN	4	NaN	NaN	NaN	NaN	3.12500000000000
3.52112676056338	NaN	NaN	NaN	NaN	NaN	NaN	NaN	3.57142857142857
4	NaN	NaN	NaN	NaN	NaN	NaN	NaN	NaN
2.89855072463768	NaN	NaN	5.05050505050505	NaN	NaN	NaN	NaN	NaN
2.31481481481482	NaN	NaN	NaN	NaN	NaN	NaN	NaN	NaN
2.89855072463768	NaN	NaN	NaN	NaN	NaN	NaN	NaN	2.77777777777778
2.52525252525253	NaN	NaN	NaN	NaN	NaN	NaN	NaN	NaN
2.47524752475248	NaN	NaN	NaN	NaN	NaN	NaN	NaN	NaN
3.36700336700337	NaN	NaN	NaN	NaN	NaN	NaN	NaN	NaN
3.41296928327645	NaN	NaN	NaN	NaN	NaN	NaN	NaN	5
3.50877192982456	NaN	NaN	2.85714285714286	NaN	NaN	NaN	NaN	4.16666666666667
2.97619047619048	NaN	NaN	3.30033003300330	NaN	NaN	NaN	NaN	5
2.70270270270270	NaN	NaN	4.25531914893617	NaN	NaN	NaN	NaN	5
2.91545189504373	NaN	NaN	NaN	NaN	NaN	NaN	NaN	3.12500000000000
3.17460317460317	NaN	NaN	NaN	NaN	NaN	NaN	NaN	2.27272727272727
3.17460317460317	NaN	NaN	NaN	NaN	NaN	NaN	NaN	8.33333333333333
3.28947368421053	NaN	NaN	NaN	NaN	NaN	NaN	NaN	8.33333333333333
2.89855072463768	NaN	NaN	3.90625000000000	NaN	NaN	NaN	NaN	8.33333333333333
2.57731958762887	NaN	NaN	NaN	NaN	NaN	NaN	NaN	6.25000000000000
3.17460317460317	NaN	NaN	3.93700787401575	NaN	NaN	NaN	NaN	NaN
2.43309002433090	NaN	NaN	NaN	NaN	NaN	NaN	NaN	NaN
3.01204819277108	NaN	NaN	NaN	NaN	NaN	NaN	NaN	NaN
3.35570469798658	NaN	NaN	NaN	NaN	NaN	NaN	NaN	8.33333333333333
3.03951367781155	NaN	NaN	NaN	NaN	NaN	NaN	NaN	6.25000000000000
3.25732899022801	NaN	NaN	NaN	NaN	NaN	NaN	NaN	6.25000000000000
3.95256916996047	NaN	NaN	NaN	NaN	NaN	NaN	NaN	3.57142857142857
4	NaN	NaN	NaN	NaN	NaN	NaN	NaN	5
3.20512820512821	NaN	NaN	NaN	NaN	NaN	NaN	NaN	2.50000000000000
3.06748466257669	NaN	NaN	NaN	NaN	NaN	NaN	NaN	3.57142857142857
1.79533213644524	NaN	NaN	2.92397660818713	NaN	NaN	NaN	NaN	6.25000000000000
2.77777777777778	NaN	NaN	NaN	NaN	NaN	NaN	NaN	6.25000000000000
3.06748466257669	NaN	NaN	2.69541778975741	NaN	NaN	NaN	NaN	4.16666666666667
3.06748466257669	NaN	NaN	NaN	NaN	NaN	NaN	NaN	5
3.22580645161290	NaN	NaN	NaN	NaN	NaN	NaN	NaN	3.57142857142857
2.57731958762887	NaN	NaN	3.66300366300366	NaN	NaN	NaN	NaN	2.77777777777778
2.50000000000000	NaN	NaN	4.14937759336100	NaN	NaN	NaN	NaN	NaN
2.81690140845070	NaN	NaN	2.54452926208651	NaN	NaN	NaN	NaN	NaN
3.17460317460317	NaN	NaN	3.71747211895911	NaN	NaN	NaN	NaN	NaN
2.65251989389920	NaN	NaN	3.20512820512821	NaN	NaN	NaN	NaN	8.33333333333333
2.50000000000000	NaN	NaN	3.47222222222222	NaN	NaN	NaN	NaN	12.5000000000000
2.11416490486258	NaN	NaN	3.74531835205993	NaN	NaN	NaN	NaN	6.25000000000000
2.22222222222222	NaN	NaN	3.57142857142857	NaN	NaN	NaN	NaN	3.12500000000000
3.28947368421053	NaN	NaN	3.93700787401575	NaN	NaN	NaN	NaN	8.33333333333333
2.77777777777778	NaN	NaN	3.44827586206897	NaN	NaN	NaN	NaN	4.16666666666667
2.57731958762887	NaN	NaN	2.82485875706215	NaN	NaN	NaN	NaN	12.5000000000000
1.67504187604690	NaN	NaN	2.82485875706215	NaN	NaN	NaN	NaN	NaN
2.95857988165680	NaN	NaN	NaN	NaN	NaN	NaN	NaN	NaN
2.39808153477218	NaN	NaN	NaN	NaN	NaN	NaN	NaN	NaN
2.46913580246914	NaN	NaN	NaN	NaN	NaN	NaN	NaN	8.33333333333333
1.95312500000000	NaN	NaN	NaN	NaN	NaN	NaN	NaN	5
2.19298245614035	NaN	NaN	NaN	NaN	NaN	NaN	NaN	4.16666666666667
2.46913580246914	NaN	NaN	NaN	NaN	NaN	NaN	NaN	4.16666666666667
2.24719101123596	NaN	NaN	NaN	NaN	NaN	NaN	NaN	NaN
2.50000000000000	NaN	NaN	NaN	NaN	NaN	NaN	NaN	NaN
2.33644859813084	NaN	NaN	NaN	NaN	NaN	NaN	NaN	NaN
2.24719101123596	NaN	NaN	NaN	NaN	NaN	NaN	NaN	12.5000000000000
3.01204819277108	NaN	NaN	NaN	NaN	NaN	NaN	NaN	1.31578947368421
2.09205020920502	NaN	NaN	NaN	NaN	NaN	NaN	NaN	6.25000000000000
2.57731958762887	NaN	NaN	NaN	NaN	NaN	NaN	NaN	6.25000000000000
2.77777777777778	NaN	NaN	NaN	NaN	NaN	NaN	NaN	3.57142857142857
2.81690140845070	NaN	NaN	NaN	NaN	NaN	NaN	NaN	1.56250000000000
3.48432055749129	NaN	NaN	NaN	NaN	NaN	NaN	NaN	NaN
3.48432055749129	NaN	NaN	NaN	NaN	NaN	NaN	NaN	NaN
3.77358490566038	NaN	NaN	NaN	NaN	NaN	NaN	NaN	NaN
4.03225806451613	NaN	NaN	NaN	NaN	NaN	NaN	NaN	5
4.23728813559322	NaN	NaN	NaN	NaN	NaN	NaN	NaN	5
4.32900432900433	NaN	NaN	NaN	NaN	NaN	NaN	NaN	3.57142857142857
3.22580645161290	NaN	NaN	NaN	NaN	NaN	NaN	NaN	2.77777777777778
3.95256916996047	NaN	NaN	NaN	NaN	NaN	NaN	NaN	NaN
4.92610837438424	NaN	NaN	NaN	NaN	NaN	NaN	NaN	NaN
2.14132762312634	NaN	NaN	NaN	NaN	NaN	NaN	NaN	NaN
3.06748466257669	NaN	NaN	NaN	NaN	NaN	NaN	NaN	12.5000000000000
2.14132762312634	NaN	NaN	NaN	NaN	NaN	NaN	NaN	8.33333333333333
2.68817204301075	NaN	NaN	NaN	NaN	NaN	NaN	NaN	12.5000000000000
3.41296928327645	NaN	NaN	NaN	NaN	NaN	NaN	NaN	5
2.65251989389920	NaN	NaN	NaN	NaN	NaN	NaN	NaN	3.57142857142857
3.01204819277108	NaN	NaN	NaN	NaN	NaN	NaN	NaN	NaN
3.17460317460317	NaN	NaN	NaN	NaN	NaN	NaN	NaN	NaN
2.46913580246914	NaN	NaN	NaN	NaN	NaN	NaN	NaN	NaN
2.36966824644550	NaN	NaN	NaN	NaN	NaN	NaN	NaN	8.33333333333333
2.73224043715847	NaN	NaN	NaN	NaN	NaN	NaN	NaN	6.25000000000000
3.08641975308642	NaN	NaN	NaN	NaN	NaN	NaN	NaN	6.25000000000000
2.98507462686567	NaN	NaN	NaN	NaN	NaN	NaN	NaN	4.16666666666667
3.52112676056338	NaN	NaN	NaN	NaN	NaN	NaN	NaN	8.33333333333333
3.58422939068100	NaN	NaN	NaN	NaN	NaN	NaN	NaN	6.25000000000000
4.08163265306123	NaN	NaN	NaN	NaN	NaN	NaN	NaN	6.25000000000000
4.08163265306123	NaN	NaN	NaN	NaN	NaN	NaN	NaN	5
4.32900432900433	NaN	NaN	NaN	NaN	NaN	NaN	NaN	3.57142857142857
4.27350427350427	NaN	NaN	NaN	NaN	NaN	NaN	NaN	4.16666666666667
3.17460317460317	NaN	NaN	NaN	NaN	NaN	NaN	NaN	NaN
2.19298245614035	NaN	NaN	NaN	NaN	NaN	NaN	NaN	NaN
2.36966824644550	NaN	NaN	NaN	NaN	NaN	NaN	NaN	NaN
2.27790432801822	NaN	NaN	NaN	NaN	NaN	NaN	NaN	6.25000000000000
2.41545893719807	NaN	NaN	NaN	NaN	NaN	NaN	NaN	3.12500000000000
2.75482093663912	NaN	NaN	NaN	NaN	NaN	NaN	NaN	NaN
2.86532951289398	NaN	NaN	NaN	NaN	NaN	NaN	NaN	NaN
3.03951367781155	NaN	NaN	NaN	NaN	NaN	NaN	NaN	NaN
2.93255131964809	NaN	NaN	NaN	NaN	NaN	NaN	NaN	8.33333333333333
2.36966824644550	NaN	NaN	NaN	NaN	NaN	NaN	NaN	6.25000000000000
2.98507462686567	NaN	NaN	NaN	NaN	NaN	NaN	NaN	3.57142857142857
3.32225913621262	NaN	NaN	NaN	NaN	NaN	NaN	NaN	4.16666666666667
3.10559006211180	NaN	NaN	NaN	NaN	NaN	NaN	NaN	3.57142857142857
2.61096605744125	NaN	NaN	NaN	NaN	NaN	NaN	NaN	8.33333333333333
4.08163265306123	NaN	NaN	NaN	NaN	NaN	NaN	NaN	8.33333333333333
2.95857988165680	NaN	NaN	NaN	NaN	NaN	NaN	NaN	3.57142857142857
4.44444444444445	NaN	NaN	NaN	NaN	NaN	NaN	NaN	12.5000000000000
3.20512820512821	NaN	NaN	NaN	NaN	NaN	NaN	NaN	8.33333333333333
3.70370370370370	NaN	NaN	NaN	NaN	NaN	NaN	NaN	NaN
4.92610837438424	NaN	NaN	NaN	NaN	NaN	NaN	NaN	NaN
5.46448087431694	NaN	NaN	NaN	NaN	NaN	NaN	NaN	NaN
3.77358490566038	NaN	NaN	NaN	NaN	NaN	NaN	NaN	NaN
4.03225806451613	NaN	NaN	NaN	NaN	NaN	NaN	NaN	NaN
3.48432055749129	NaN	NaN	NaN	NaN	NaN	NaN	NaN	NaN
3.55871886120996	NaN	NaN	NaN	NaN	NaN	NaN	NaN	8.33333333333333
3.58422939068100	NaN	NaN	NaN	NaN	NaN	NaN	NaN	5
2.65251989389920	NaN	NaN	NaN	NaN	NaN	NaN	NaN	6.25000000000000
3.44827586206897	NaN	NaN	NaN	NaN	NaN	NaN	NaN	3.57142857142857
3.02114803625378	NaN	NaN	NaN	NaN	NaN	NaN	NaN	4.16666666666667
3.20512820512821	NaN	NaN	NaN	NaN	NaN	NaN	NaN	6.25000000000000
2.93255131964809	NaN	NaN	NaN	NaN	NaN	NaN	NaN	8.33333333333333
3.03951367781155	NaN	NaN	NaN	NaN	NaN	NaN	NaN	6.25000000000000
3.37837837837838	NaN	NaN	NaN	NaN	NaN	NaN	NaN	12.5000000000000
3.48432055749129	NaN	NaN	NaN	NaN	NaN	NaN	NaN	8.33333333333333
3.44827586206897	NaN	NaN	NaN	NaN	NaN	NaN	NaN	6.25000000000000
3.41296928327645	NaN	NaN	NaN	NaN	NaN	NaN	NaN	6.25000000000000
3.77358490566038	NaN	NaN	NaN	NaN	NaN	NaN	NaN	NaN
2.53807106598985	NaN	NaN	NaN	NaN	NaN	NaN	NaN	NaN
3.14465408805031	NaN	NaN	NaN	NaN	NaN	NaN	NaN	NaN
2.43309002433090	NaN	NaN	NaN	NaN	NaN	NaN	NaN	6.25000000000000
2.86532951289398	NaN	NaN	NaN	NaN	NaN	NaN	NaN	6.25000000000000
3.17460317460317	NaN	NaN	NaN	NaN	NaN	NaN	NaN	4.16666666666667
4.34782608695652	NaN	NaN	NaN	NaN	NaN	NaN	NaN	2.50000000000000
3.08641975308642	NaN	NaN	NaN	NaN	NaN	NaN	NaN	6.25000000000000
2.77777777777778	NaN	NaN	NaN	NaN	NaN	NaN	NaN	NaN
2.81690140845070	NaN	NaN	NaN	NaN	NaN	NaN	NaN	NaN
2.66666666666667	NaN	NaN	NaN	NaN	NaN	NaN	NaN	NaN
2.98507462686567	NaN	NaN	NaN	NaN	NaN	NaN	NaN	6.25000000000000
3.58422939068100	NaN	NaN	NaN	NaN	NaN	NaN	NaN	5
3.57142857142857	NaN	NaN	NaN	NaN	NaN	NaN	NaN	3.57142857142857
2.16450216450216	NaN	NaN	NaN	NaN	NaN	NaN	NaN	3.57142857142857
2.43309002433090	NaN	NaN	NaN	NaN	NaN	NaN	NaN	8.33333333333333
2.35294117647059	NaN	NaN	NaN	NaN	NaN	NaN	NaN	8.33333333333333
3.03951367781155	NaN	NaN	NaN	NaN	NaN	NaN	NaN	8.33333333333333
3.17460317460317	NaN	NaN	NaN	NaN	NaN	NaN	NaN	6.25000000000000
2.75482093663912	NaN	NaN	NaN	NaN	NaN	NaN	NaN	5
2.27790432801822	NaN	NaN	NaN	NaN	NaN	NaN	NaN	NaN
2.84090909090909	NaN	NaN	NaN	NaN	NaN	NaN	NaN	NaN
3.14465408805031	NaN	NaN	NaN	NaN	NaN	NaN	NaN	NaN
2.75482093663912	NaN	NaN	NaN	NaN	NaN	NaN	NaN	4.16666666666667
3.10559006211180	NaN	NaN	NaN	NaN	NaN	NaN	NaN	5
2.77777777777778	NaN	NaN	NaN	NaN	NaN	NaN	NaN	3.12500000000000
2.32018561484919	NaN	NaN	NaN	NaN	NaN	NaN	NaN	6.25000000000000
NaN	NaN	NaN	NaN	NaN	NaN	NaN	NaN	NaN
NaN	NaN	NaN	NaN	NaN	NaN	NaN	NaN	NaN
NaN	NaN	NaN	NaN	NaN	NaN	NaN	NaN	NaN
NaN	NaN	NaN	NaN	NaN	NaN	NaN	NaN	4.16666666666667
NaN	NaN	NaN	NaN	NaN	NaN	NaN	NaN	2.50000000000000
NaN	NaN	NaN	NaN	NaN	NaN	NaN	NaN	NaN
NaN	NaN	NaN	NaN	NaN	NaN	NaN	NaN	NaN
NaN	NaN	NaN	NaN	NaN	NaN	NaN	NaN	NaN
NaN	NaN	NaN	NaN	NaN	NaN	NaN	NaN	6.25000000000000
NaN	NaN	NaN	NaN	NaN	NaN	NaN	NaN	2.50000000000000
NaN	NaN	NaN	NaN	NaN	NaN	NaN	NaN	2.27272727272727
NaN	NaN	NaN	NaN	NaN	NaN	NaN	NaN	4.16666666666667
NaN	NaN	NaN	NaN	NaN	NaN	NaN	NaN	2.77777777777778
NaN	NaN	NaN	NaN	NaN	NaN	NaN	NaN	NaN
NaN	NaN	NaN	NaN	NaN	NaN	NaN	NaN	NaN
NaN	NaN	NaN	NaN	NaN	NaN	NaN	NaN	NaN
NaN	NaN	NaN	NaN	NaN	NaN	NaN	NaN	5
NaN	NaN	NaN	NaN	NaN	NaN	NaN	NaN	3.57142857142857
NaN	NaN	NaN	NaN	NaN	NaN	NaN	NaN	NaN
NaN	NaN	NaN	NaN	NaN	NaN	NaN	NaN	NaN
NaN	NaN	NaN	NaN	NaN	NaN	NaN	NaN	NaN
NaN	NaN	NaN	NaN	NaN	NaN	NaN	NaN	5
NaN	NaN	NaN	NaN	NaN	NaN	NaN	NaN	4.16666666666667
NaN	NaN	NaN	NaN	NaN	NaN	NaN	NaN	5
NaN	NaN	NaN	NaN	NaN	NaN	NaN	NaN	5
NaN	NaN	NaN	NaN	NaN	NaN	NaN	NaN	8.33333333333333
NaN	NaN	NaN	NaN	NaN	NaN	NaN	NaN	3.57142857142857
NaN	NaN	NaN	NaN	NaN	NaN	NaN	NaN	12.5000000000000
NaN	NaN	NaN	NaN	NaN	NaN	NaN	NaN	NaN
NaN	NaN	NaN	NaN	NaN	NaN	NaN	NaN	NaN
NaN	NaN	NaN	NaN	NaN	NaN	NaN	NaN	NaN
NaN	NaN	NaN	NaN	NaN	NaN	NaN	NaN	3.12500000000000
NaN	NaN	NaN	NaN	NaN	NaN	NaN	NaN	4.16666666666667
NaN	NaN	NaN	NaN	NaN	NaN	NaN	NaN	2.77777777777778
NaN	NaN	NaN	NaN	NaN	NaN	NaN	NaN	2.77777777777778
NaN	NaN	NaN	NaN	NaN	NaN	NaN	NaN	8.33333333333333
NaN	NaN	NaN	NaN	NaN	NaN	NaN	NaN	8.33333333333333
NaN	NaN	NaN	NaN	NaN	NaN	NaN	NaN	12.5000000000000
NaN	NaN	NaN	NaN	NaN	NaN	NaN	NaN	6.25000000000000
NaN	NaN	NaN	NaN	NaN	NaN	NaN	NaN	6.25000000000000
NaN	NaN	NaN	NaN	NaN	NaN	NaN	NaN	4.16666666666667
NaN	NaN	NaN	NaN	NaN	NaN	NaN	NaN	NaN
NaN	NaN	NaN	NaN	NaN	NaN	NaN	NaN	NaN
NaN	NaN	NaN	NaN	NaN	NaN	NaN	NaN	NaN
NaN	NaN	NaN	NaN	NaN	NaN	NaN	NaN	3.12500000000000
NaN	NaN	NaN	NaN	NaN	NaN	NaN	NaN	4.16666666666667
NaN	NaN	NaN	NaN	NaN	NaN	NaN	NaN	4.16666666666667
NaN	NaN	NaN	NaN	NaN	NaN	NaN	NaN	3.12500000000000
NaN	NaN	NaN	NaN	NaN	NaN	NaN	NaN	2.77777777777778
NaN	NaN	NaN	NaN	NaN	NaN	NaN	NaN	8.33333333333333
NaN	NaN	NaN	NaN	NaN	NaN	NaN	NaN	8.33333333333333
NaN	NaN	NaN	NaN	NaN	NaN	NaN	NaN	8.33333333333333
NaN	NaN	NaN	NaN	NaN	NaN	NaN	NaN	8.33333333333333
NaN	NaN	NaN	NaN	NaN	NaN	NaN	NaN	8.33333333333333
NaN	NaN	NaN	NaN	NaN	NaN	NaN	NaN	6.25000000000000
NaN	NaN	NaN	NaN	NaN	NaN	NaN	NaN	NaN
NaN	NaN	NaN	NaN	NaN	NaN	NaN	NaN	NaN
NaN	NaN	NaN	NaN	NaN	NaN	NaN	NaN	NaN
NaN	NaN	NaN	NaN	NaN	NaN	NaN	NaN	12.5000000000000
NaN	NaN	NaN	NaN	NaN	NaN	NaN	NaN	4.16666666666667
NaN	NaN	NaN	NaN	NaN	NaN	NaN	NaN	6.25000000000000
NaN	NaN	NaN	NaN	NaN	NaN	NaN	NaN	4.16666666666667
NaN	NaN	NaN	NaN	NaN	NaN	NaN	NaN	3.57142857142857
NaN	NaN	NaN	NaN	NaN	NaN	NaN	NaN	3.57142857142857
NaN	NaN	NaN	NaN	NaN	NaN	NaN	NaN	8.33333333333333
NaN	NaN	NaN	NaN	NaN	NaN	NaN	NaN	3.57142857142857
NaN	NaN	NaN	NaN	NaN	NaN	NaN	NaN	8.33333333333333
NaN	NaN	NaN	NaN	NaN	NaN	NaN	NaN	8.33333333333333
NaN	NaN	NaN	NaN	NaN	NaN	NaN	NaN	6.25000000000000
NaN	NaN	NaN	NaN	NaN	NaN	NaN	NaN	8.33333333333333
NaN	NaN	NaN	NaN	NaN	NaN	NaN	NaN	12.5000000000000
NaN	NaN	NaN	NaN	NaN	NaN	NaN	NaN	6.25000000000000
NaN	NaN	NaN	NaN	NaN	NaN	NaN	NaN	8.33333333333333
NaN	NaN	NaN	NaN	NaN	NaN	NaN	NaN	8.33333333333333
Vibrations High Frequencies
NaN	13.3333333333333	20	NaN	25	28.5714285714286	17.5438596491228	21.2765957446809	18.8679245283019
NaN	14.7058823529412	19.2307692307692	NaN	23.8095238095238	33.3333333333333	21.2765957446809	29.4117647058824	25
NaN	18.1818181818182	15.6250000000000	NaN	32.2580645161290	34.4827586206897	14.9253731343284	27.7777777777778	16.6666666666667
NaN	22.2222222222222	15.8730158730159	NaN	22.7272727272727	30.3030303030303	16.6666666666667	25	NaN
NaN	20	18.5185185185185	NaN	23.2558139534884	25.6410256410256	16.6666666666667	21.7391304347826	NaN
NaN	20.8333333333333	20	NaN	19.6078431372549	28.5714285714286	14.7058823529412	28.5714285714286	12.5000000000000
NaN	15.3846153846154	23.2558139534884	NaN	14.7058823529412	34.4827586206897	17.8571428571429	27.0270270270270	25
NaN	20	19.2307692307692	NaN	21.2765957446809	27.0270270270270	15.8730158730159	22.7272727272727	NaN
NaN	19.2307692307692	17.5438596491228	NaN	32.2580645161290	30.3030303030303	18.1818181818182	20	NaN
NaN	21.2765957446809	22.7272727272727	NaN	15.8730158730159	31.2500000000000	16.6666666666667	20.8333333333333	16.6666666666667
NaN	13.3333333333333	20.8333333333333	NaN	18.1818181818182	27.7777777777778	18.8679245283019	21.7391304347826	NaN
NaN	15.8730158730159	23.2558139534884	NaN	27.0270270270270	27.0270270270270	19.2307692307692	20	NaN
NaN	16.9491525423729	23.8095238095238	NaN	16.9491525423729	29.4117647058824	15.8730158730159	25	14.9253731343284
NaN	22.2222222222222	14.4927536231884	NaN	17.5438596491228	31.2500000000000	18.8679245283019	25	14.9253731343284
NaN	18.1818181818182	19.2307692307692	NaN	30.3030303030303	30.3030303030303	17.5438596491228	21.7391304347826	16.6666666666667
NaN	20.8333333333333	20	NaN	33.3333333333333	30.3030303030303	16.3934426229508	20	16.6666666666667
NaN	15.3846153846154	19.2307692307692	NaN	30.3030303030303	31.2500000000000	20.4081632653061	23.2558139534884	16.6666666666667
NaN	20	22.7272727272727	NaN	25	35.7142857142857	19.2307692307692	25	NaN
NaN	19.2307692307692	22.7272727272727	NaN	28.5714285714286	40	20.4081632653061	20.8333333333333	NaN
NaN	20.8333333333333	23.8095238095238	NaN	27.0270270270270	40	21.7391304347826	21.7391304347826	NaN
NaN	12.9870129870130	16.3934426229508	NaN	32.2580645161290	NaN	15.8730158730159	NaN	12.5000000000000
NaN	19.6078431372549	17.2413793103448	NaN	30.3030303030303	NaN	19.2307692307692	NaN	16.6666666666667
NaN	18.5185185185185	17.2413793103448	NaN	27.7777777777778	NaN	17.5438596491228	NaN	14.9253731343284
NaN	19.6078431372549	19.6078431372549	NaN	43.4782608695652	NaN	16.6666666666667	NaN	25
NaN	20.8333333333333	18.1818181818182	NaN	27.0270270270270	NaN	16.6666666666667	NaN	25
NaN	20	17.8571428571429	NaN	33.3333333333333	NaN	14.9253731343284	NaN	12.5000000000000
NaN	19.2307692307692	19.2307692307692	NaN	22.2222222222222	NaN	15.1515151515152	NaN	12.5000000000000
NaN	20.4081632653061	19.6078431372549	NaN	33.3333333333333	NaN	14.7058823529412	NaN	NaN
NaN	18.1818181818182	19.2307692307692	NaN	32.2580645161290	NaN	18.1818181818182	NaN	NaN
NaN	22.7272727272727	19.2307692307692	NaN	27.0270270270270	NaN	19.2307692307692	NaN	NaN
NaN	23.2558139534884	19.6078431372549	NaN	32.2580645161290	NaN	15.8730158730159	NaN	12.5000000000000
NaN	19.6078431372549	17.2413793103448	NaN	14.0845070422535	NaN	16.6666666666667	NaN	25
NaN	20.8333333333333	19.6078431372549	NaN	24.3902439024390	NaN	15.3846153846154	NaN	25
NaN	20	18.5185185185185	NaN	27.0270270270270	NaN	15.3846153846154	NaN	25
NaN	19.2307692307692	18.5185185185185	NaN	23.8095238095238	NaN	16.6666666666667	NaN	25
NaN	23.2558139534884	21.7391304347826	NaN	32.2580645161290	NaN	20.8333333333333	NaN	16.6666666666667
NaN	18.1818181818182	18.5185185185185	NaN	33.3333333333333	NaN	21.2765957446809	NaN	16.6666666666667
NaN	17.5438596491228	17.8571428571429	NaN	21.2765957446809	NaN	17.8571428571429	NaN	NaN
NaN	18.1818181818182	24.3902439024390	NaN	37.0370370370370	NaN	17.8571428571429	NaN	NaN
NaN	18.8679245283019	18.8679245283019	NaN	33.3333333333333	NaN	17.8571428571429	NaN	NaN
NaN	20.8333333333333	20.8333333333333	NaN	28.5714285714286	NaN	18.1818181818182	NaN	25
NaN	20	19.2307692307692	NaN	31.2500000000000	NaN	17.8571428571429	NaN	16.6666666666667
NaN	20	21.7391304347826	NaN	28.5714285714286	NaN	17.8571428571429	NaN	12.5000000000000
NaN	20	18.8679245283019	NaN	23.8095238095238	NaN	24.3902439024390	NaN	12.5000000000000
NaN	20	16.9491525423729	NaN	27.7777777777778	NaN	16.3934426229508	NaN	12.5000000000000
NaN	20	20.4081632653061	NaN	25.6410256410256	NaN	21.2765957446809	NaN	16.6666666666667
NaN	19.2307692307692	19.6078431372549	NaN	23.8095238095238	NaN	18.1818181818182	NaN	12.5000000000000
NaN	19.2307692307692	20.8333333333333	NaN	19.6078431372549	NaN	16.9491525423729	NaN	25
NaN	19.2307692307692	18.8679245283019	NaN	21.7391304347826	NaN	16.6666666666667	NaN	NaN
NaN	19.2307692307692	20	NaN	17.8571428571429	NaN	16.6666666666667	NaN	NaN
NaN	19.2307692307692	18.1818181818182	NaN	20.4081632653061	NaN	16.9491525423729	NaN	16.6666666666667
NaN	19.2307692307692	15.8730158730159	NaN	15.8730158730159	NaN	19.2307692307692	NaN	16.6666666666667
NaN	19.2307692307692	20	NaN	22.2222222222222	NaN	19.2307692307692	NaN	18.8679245283019
NaN	19.2307692307692	19.2307692307692	NaN	21.2765957446809	NaN	17.5438596491228	NaN	25
NaN	20.8333333333333	17.2413793103448	NaN	22.2222222222222	NaN	25.6410256410256	NaN	12.5000000000000
NaN	20.8333333333333	17.5438596491228	NaN	21.2765957446809	NaN	20.4081632653061	NaN	25
NaN	20.8333333333333	16.9491525423729	NaN	28.5714285714286	NaN	14.4927536231884	NaN	25
NaN	20.8333333333333	19.2307692307692	NaN	22.7272727272727	NaN	20.4081632653061	NaN	NaN
NaN	20.8333333333333	19.2307692307692	NaN	22.7272727272727	NaN	15.8730158730159	NaN	NaN
NaN	20.8333333333333	18.1818181818182	NaN	25.6410256410256	NaN	18.1818181818182	NaN	18.8679245283019
NaN	20.8333333333333	17.8571428571429	NaN	12.6582278481013	NaN	18.8679245283019	NaN	NaN
NaN	20.8333333333333	17.8571428571429	NaN	26.3157894736842	NaN	18.1818181818182	NaN	NaN
NaN	20.8333333333333	17.5438596491228	NaN	23.2558139534884	NaN	17.8571428571429	NaN	NaN
NaN	18.1818181818182	16.6666666666667	NaN	20.8333333333333	NaN	17.8571428571429	NaN	NaN
NaN	17.5438596491228	20	NaN	25.6410256410256	NaN	18.1818181818182	NaN	NaN
NaN	18.1818181818182	17.8571428571429	NaN	28.5714285714286	NaN	20.4081632653061	NaN	NaN
NaN	18.8679245283019	16.6666666666667	NaN	20	NaN	16.3934426229508	NaN	NaN
NaN	20	21.2765957446809	NaN	22.7272727272727	NaN	14.9253731343284	NaN	NaN
NaN	20	20	NaN	25	NaN	17.5438596491228	NaN	NaN
NaN	19.6078431372549	16.6666666666667	NaN	27.7777777777778	NaN	19.2307692307692	NaN	NaN
NaN	17.2413793103448	16.6666666666667	NaN	23.2558139534884	NaN	17.2413793103448	NaN	NaN
NaN	NaN	19.2307692307692	NaN	22.2222222222222	NaN	24.3902439024390	NaN	NaN
NaN	NaN	17.8571428571429	NaN	24.3902439024390	NaN	20.4081632653061	NaN	NaN
NaN	NaN	18.8679245283019	NaN	23.2558139534884	NaN	28.5714285714286	NaN	12.5000000000000
NaN	NaN	16.9491525423729	NaN	25.6410256410256	NaN	19.2307692307692	NaN	25
NaN	NaN	17.8571428571429	NaN	21.2765957446809	NaN	25	NaN	16.6666666666667
NaN	NaN	20	NaN	16.3934426229508	NaN	21.2765957446809	NaN	25
NaN	NaN	19.2307692307692	NaN	23.8095238095238	NaN	16.3934426229508	NaN	25
NaN	NaN	17.5438596491228	NaN	18.1818181818182	NaN	22.2222222222222	NaN	NaN
NaN	NaN	17.2413793103448	NaN	25.6410256410256	NaN	18.1818181818182	NaN	NaN
NaN	NaN	19.2307692307692	NaN	18.8679245283019	NaN	18.8679245283019	NaN	21.2765957446809
NaN	NaN	17.2413793103448	NaN	18.1818181818182	NaN	17.5438596491228	NaN	18.8679245283019
NaN	NaN	23.8095238095238	NaN	10.8695652173913	NaN	16.9491525423729	NaN	18.8679245283019
NaN	NaN	NaN	NaN	17.5438596491228	NaN	18.1818181818182	NaN	25
NaN	NaN	NaN	NaN	27.7777777777778	NaN	20	NaN	12.5000000000000
NaN	NaN	NaN	NaN	14.7058823529412	NaN	18.5185185185185	NaN	12.5000000000000
NaN	NaN	NaN	NaN	28.5714285714286	NaN	14.9253731343284	NaN	12.5000000000000
NaN	NaN	NaN	NaN	23.2558139534884	NaN	18.8679245283019	NaN	12.5000000000000
NaN	NaN	NaN	NaN	27.7777777777778	NaN	23.2558139534884	NaN	NaN
NaN	NaN	NaN	NaN	30.3030303030303	NaN	15.8730158730159	NaN	NaN
NaN	NaN	NaN	NaN	23.2558139534884	NaN	17.8571428571429	NaN	NaN
NaN	NaN	NaN	NaN	13.6986301369863	NaN	14.0845070422535	NaN	NaN
NaN	NaN	NaN	NaN	25.6410256410256	NaN	17.8571428571429	NaN	NaN
NaN	NaN	NaN	NaN	18.8679245283019	NaN	12.6582278481013	NaN	NaN
NaN	NaN	NaN	NaN	22.7272727272727	NaN	17.2413793103448	NaN	12.5000000000000
NaN	NaN	NaN	NaN	32.2580645161290	NaN	18.1818181818182	NaN	12.5000000000000
NaN	NaN	NaN	NaN	32.2580645161290	NaN	20	NaN	25
NaN	NaN	NaN	NaN	27.0270270270270	NaN	20.8333333333333	NaN	25
NaN	NaN	NaN	NaN	24.3902439024390	NaN	15.3846153846154	NaN	25
NaN	NaN	NaN	NaN	25.6410256410256	NaN	22.2222222222222	NaN	NaN
NaN	NaN	NaN	NaN	23.8095238095238	NaN	21.2765957446809	NaN	NaN
NaN	NaN	NaN	NaN	22.7272727272727	NaN	15.3846153846154	NaN	20
NaN	NaN	NaN	NaN	28.5714285714286	NaN	20	NaN	NaN
NaN	NaN	NaN	NaN	24.3902439024390	NaN	14.9253731343284	NaN	25
NaN	NaN	NaN	NaN	30.3030303030303	NaN	15.6250000000000	NaN	18.8679245283019
NaN	NaN	NaN	NaN	34.4827586206897	NaN	18.5185185185185	NaN	16.6666666666667
NaN	NaN	NaN	NaN	22.2222222222222	NaN	19.2307692307692	NaN	25
NaN	NaN	NaN	NaN	13.1578947368421	NaN	19.2307692307692	NaN	12.5000000000000
NaN	NaN	NaN	NaN	23.2558139534884	NaN	18.1818181818182	NaN	NaN
NaN	NaN	NaN	NaN	21.2765957446809	NaN	23.8095238095238	NaN	NaN
NaN	NaN	NaN	NaN	20.4081632653061	NaN	17.5438596491228	NaN	18.8679245283019
NaN	NaN	NaN	NaN	23.8095238095238	NaN	20.8333333333333	NaN	25
NaN	NaN	NaN	NaN	14.4927536231884	NaN	25	NaN	12.5000000000000
NaN	NaN	NaN	NaN	21.2765957446809	NaN	25	NaN	12.5000000000000
NaN	NaN	NaN	NaN	16.3934426229508	NaN	25	NaN	25
NaN	NaN	NaN	NaN	25.6410256410256	NaN	25	NaN	25
NaN	NaN	NaN	NaN	25	NaN	22.2222222222222	NaN	25
NaN	NaN	NaN	NaN	25	NaN	16.9491525423729	NaN	25
NaN	NaN	NaN	NaN	19.6078431372549	NaN	19.6078431372549	NaN	16.6666666666667
NaN	NaN	NaN	NaN	23.2558139534884	NaN	20.4081632653061	NaN	NaN
NaN	NaN	NaN	NaN	22.7272727272727	NaN	17.5438596491228	NaN	NaN
NaN	NaN	NaN	NaN	23.8095238095238	NaN	22.7272727272727	NaN	18.8679245283019
NaN	NaN	NaN	NaN	20.8333333333333	NaN	15.6250000000000	NaN	12.5000000000000
NaN	NaN	NaN	NaN	22.2222222222222	NaN	17.5438596491228	NaN	18.8679245283019
NaN	NaN	NaN	NaN	24.3902439024390	NaN	18.1818181818182	NaN	25
NaN	NaN	NaN	NaN	25	NaN	14.9253731343284	NaN	25
NaN	NaN	NaN	NaN	22.2222222222222	NaN	17.5438596491228	NaN	12.5000000000000
NaN	NaN	NaN	NaN	22.2222222222222	NaN	18.8679245283019	NaN	25
NaN	NaN	NaN	NaN	23.2558139534884	NaN	17.8571428571429	NaN	25
NaN	NaN	NaN	NaN	23.2558139534884	NaN	16.9491525423729	NaN	16.6666666666667
NaN	NaN	NaN	NaN	25.6410256410256	NaN	22.2222222222222	NaN	18.8679245283019
NaN	NaN	NaN	NaN	21.2765957446809	NaN	21.2765957446809	NaN	16.6666666666667
NaN	NaN	NaN	NaN	23.2558139534884	NaN	16.6666666666667	NaN	12.5000000000000
NaN	NaN	NaN	NaN	22.2222222222222	NaN	17.8571428571429	NaN	NaN
NaN	NaN	NaN	NaN	13.5135135135135	NaN	22.7272727272727	NaN	NaN
NaN	NaN	NaN	NaN	23.2558139534884	NaN	18.8679245283019	NaN	16.6666666666667
NaN	NaN	NaN	NaN	22.7272727272727	NaN	15.8730158730159	NaN	25
NaN	NaN	NaN	NaN	17.8571428571429	NaN	16.9491525423729	NaN	18.8679245283019
NaN	NaN	NaN	NaN	22.7272727272727	NaN	15.6250000000000	NaN	25
NaN	NaN	NaN	NaN	24.3902439024390	NaN	14.9253731343284	NaN	16.6666666666667
NaN	NaN	NaN	NaN	22.7272727272727	NaN	17.5438596491228	NaN	NaN
NaN	NaN	NaN	NaN	19.6078431372549	NaN	16.9491525423729	NaN	NaN
NaN	NaN	NaN	NaN	30.3030303030303	NaN	18.1818181818182	NaN	25
NaN	NaN	NaN	NaN	28.5714285714286	NaN	NaN	NaN	16.6666666666667
NaN	NaN	NaN	NaN	20	NaN	NaN	NaN	12.5000000000000
NaN	NaN	NaN	NaN	20.8333333333333	NaN	NaN	NaN	NaN
NaN	NaN	NaN	NaN	25	NaN	NaN	NaN	NaN
NaN	NaN	NaN	NaN	24.3902439024390	NaN	NaN	NaN	18.8679245283019
NaN	NaN	NaN	NaN	27.7777777777778	NaN	NaN	NaN	12.5000000000000
NaN	NaN	NaN	NaN	23.2558139534884	NaN	NaN	NaN	NaN
NaN	NaN	NaN	NaN	27.0270270270270	NaN	NaN	NaN	NaN
NaN	NaN	NaN	NaN	25.6410256410256	NaN	NaN	NaN	NaN
NaN	NaN	NaN	NaN	24.3902439024390	NaN	NaN	NaN	25
NaN	NaN	NaN	NaN	23.8095238095238	NaN	NaN	NaN	25
NaN	NaN	NaN	NaN	31.2500000000000	NaN	NaN	NaN	25
NaN	NaN	NaN	NaN	27.0270270270270	NaN	NaN	NaN	50
NaN	NaN	NaN	NaN	35.7142857142857	NaN	NaN	NaN	12.5000000000000
NaN	NaN	NaN	NaN	25.6410256410256	NaN	NaN	NaN	NaN
NaN	NaN	NaN	NaN	22.2222222222222	NaN	NaN	NaN	NaN
NaN	NaN	NaN	NaN	22.7272727272727	NaN	NaN	NaN	25
NaN	NaN	NaN	NaN	25.6410256410256	NaN	NaN	NaN	25
NaN	NaN	NaN	NaN	23.8095238095238	NaN	NaN	NaN	25
NaN	NaN	NaN	NaN	28.5714285714286	NaN	NaN	NaN	25
NaN	NaN	NaN	NaN	25	NaN	NaN	NaN	NaN
NaN	NaN	NaN	NaN	28.5714285714286	NaN	NaN	NaN	25
NaN	NaN	NaN	NaN	12.6582278481013	NaN	NaN	NaN	50
NaN	NaN	NaN	NaN	27.7777777777778	NaN	NaN	NaN	NaN
NaN	NaN	NaN	NaN	13.6986301369863	NaN	NaN	NaN	25
NaN	NaN	NaN	NaN	25.6410256410256	NaN	NaN	NaN	NaN
NaN	NaN	NaN	NaN	22.2222222222222	NaN	NaN	NaN	NaN
NaN	NaN	NaN	NaN	25	NaN	NaN	NaN	NaN
NaN	NaN	NaN	NaN	22.2222222222222	NaN	NaN	NaN	NaN
NaN	NaN	NaN	NaN	23.2558139534884	NaN	NaN	NaN	NaN
NaN	NaN	NaN	NaN	27.0270270270270	NaN	NaN	NaN	NaN
NaN	NaN	NaN	NaN	22.7272727272727	NaN	NaN	NaN	12.5000000000000
NaN	NaN	NaN	NaN	20	NaN	NaN	NaN	25
NaN	NaN	NaN	NaN	24.3902439024390	NaN	NaN	NaN	25
NaN	NaN	NaN	NaN	20	NaN	NaN	NaN	12.5000000000000
NaN	NaN	NaN	NaN	16.9491525423729	NaN	NaN	NaN	16.6666666666667
NaN	NaN	NaN	NaN	23.2558139534884	NaN	NaN	NaN	25
NaN	NaN	NaN	NaN	25	NaN	NaN	NaN	NaN
NaN	NaN	NaN	NaN	18.5185185185185	NaN	NaN	NaN	NaN
NaN	NaN	NaN	NaN	22.7272727272727	NaN	NaN	NaN	NaN
NaN	NaN	NaN	NaN	27.0270270270270	NaN	NaN	NaN	NaN
NaN	NaN	NaN	NaN	25	NaN	NaN	NaN	NaN
NaN	NaN	NaN	NaN	19.2307692307692	NaN	NaN	NaN	NaN
NaN	NaN	NaN	NaN	25.6410256410256	NaN	NaN	NaN	NaN
NaN	NaN	NaN	NaN	28.5714285714286	NaN	NaN	NaN	NaN
NaN	NaN	NaN	NaN	32.2580645161290	NaN	NaN	NaN	16.6666666666667
NaN	NaN	NaN	NaN	32.2580645161290	NaN	NaN	NaN	12.5000000000000
NaN	NaN	NaN	NaN	25	NaN	NaN	NaN	NaN
NaN	NaN	NaN	NaN	30.3030303030303	NaN	NaN	NaN	12.5000000000000
NaN	NaN	NaN	NaN	16.6666666666667	NaN	NaN	NaN	NaN
NaN	NaN	NaN	NaN	32.2580645161290	NaN	NaN	NaN	NaN
NaN	NaN	NaN	NaN	18.8679245283019	NaN	NaN	NaN	25
NaN	NaN	NaN	NaN	25	NaN	NaN	NaN	18.8679245283019
NaN	NaN	NaN	NaN	21.2765957446809	NaN	NaN	NaN	12.5000000000000
NaN	NaN	NaN	NaN	29.4117647058824	NaN	NaN	NaN	16.6666666666667
NaN	NaN	NaN	NaN	28.5714285714286	NaN	NaN	NaN	NaN
NaN	NaN	NaN	NaN	31.2500000000000	NaN	NaN	NaN	NaN
NaN	NaN	NaN	NaN	16.1290322580645	NaN	NaN	NaN	NaN
NaN	NaN	NaN	NaN	25.6410256410256	NaN	NaN	NaN	NaN
NaN	NaN	NaN	NaN	24.3902439024390	NaN	NaN	NaN	NaN
NaN	NaN	NaN	NaN	23.8095238095238	NaN	NaN	NaN	16.6666666666667
NaN	NaN	NaN	NaN	33.3333333333333	NaN	NaN	NaN	25
NaN	NaN	NaN	NaN	50	NaN	NaN	NaN	14.9253731343284
NaN	NaN	NaN	NaN	26.3157894736842	NaN	NaN	NaN	25
NaN	NaN	NaN	NaN	22.2222222222222	NaN	NaN	NaN	25
NaN	NaN	NaN	NaN	29.4117647058824	NaN	NaN	NaN	12.5000000000000
NaN	NaN	NaN	NaN	25.6410256410256	NaN	NaN	NaN	12.5000000000000
NaN	NaN	NaN	NaN	18.8679245283019	NaN	NaN	NaN	25
NaN	NaN	NaN	NaN	31.2500000000000	NaN	NaN	NaN	NaN
NaN	NaN	NaN	NaN	28.5714285714286	NaN	NaN	NaN	NaN
NaN	NaN	NaN	NaN	27.0270270270270	NaN	NaN	NaN	18.8679245283019
NaN	NaN	NaN	NaN	25	NaN	NaN	NaN	18.8679245283019
NaN	NaN	NaN	NaN	32.2580645161290	NaN	NaN	NaN	25
NaN	NaN	NaN	NaN	27.7777777777778	NaN	NaN	NaN	16.6666666666667
NaN	NaN	NaN	NaN	27.0270270270270	NaN	NaN	NaN	25
NaN	NaN	NaN	NaN	27.0270270270270	NaN	NaN	NaN	NaN
NaN	NaN	NaN	NaN	20.4081632653061	NaN	NaN	NaN	NaN
NaN	NaN	NaN	NaN	23.2558139534884	NaN	NaN	NaN	21.2765957446809
NaN	NaN	NaN	NaN	28.5714285714286	NaN	NaN	NaN	18.8679245283019
NaN	NaN	NaN	NaN	24.3902439024390	NaN	NaN	NaN	25
NaN	NaN	NaN	NaN	25.6410256410256	NaN	NaN	NaN	12.5000000000000
NaN	NaN	NaN	NaN	24.3902439024390	NaN	NaN	NaN	25
NaN	NaN	NaN	NaN	24.3902439024390	NaN	NaN	NaN	25
NaN	NaN	NaN	NaN	24.3902439024390	NaN	NaN	NaN	25
NaN	NaN	NaN	NaN	19.2307692307692	NaN	NaN	NaN	NaN
NaN	NaN	NaN	NaN	19.6078431372549	NaN	NaN	NaN	NaN
NaN	NaN	NaN	NaN	23.8095238095238	NaN	NaN	NaN	12.5000000000000
NaN	NaN	NaN	NaN	25.6410256410256	NaN	NaN	NaN	16.6666666666667
NaN	NaN	NaN	NaN	23.8095238095238	NaN	NaN	NaN	25
NaN	NaN	NaN	NaN	28.5714285714286	NaN	NaN	NaN	NaN
NaN	NaN	NaN	NaN	25	NaN	NaN	NaN	NaN
NaN	NaN	NaN	NaN	23.8095238095238	NaN	NaN	NaN	NaN
NaN	NaN	NaN	NaN	27.7777777777778	NaN	NaN	NaN	NaN
NaN	NaN	NaN	NaN	30.3030303030303	NaN	NaN	NaN	21.2765957446809
NaN	NaN	NaN	NaN	32.2580645161290	NaN	NaN	NaN	NaN
NaN	NaN	NaN	NaN	24.3902439024390	NaN	NaN	NaN	14.9253731343284
NaN	NaN	NaN	NaN	16.3934426229508	NaN	NaN	NaN	12.5000000000000
NaN	NaN	NaN	NaN	31.2500000000000	NaN	NaN	NaN	NaN
NaN	NaN	NaN	NaN	26.3157894736842	NaN	NaN	NaN	NaN
NaN	NaN	NaN	NaN	26.3157894736842	NaN	NaN	NaN	NaN
NaN	NaN	NaN	NaN	24.3902439024390	NaN	NaN	NaN	NaN
NaN	NaN	NaN	NaN	17.2413793103448	NaN	NaN	NaN	16.6666666666667
NaN	NaN	NaN	NaN	40	NaN	NaN	NaN	16.6666666666667
NaN	NaN	NaN	NaN	15.1515151515152	NaN	NaN	NaN	16.6666666666667
NaN	NaN	NaN	NaN	27.0270270270270	NaN	NaN	NaN	12.5000000000000
NaN	NaN	NaN	NaN	22.2222222222222	NaN	NaN	NaN	NaN
NaN	NaN	NaN	NaN	18.8679245283019	NaN	NaN	NaN	16.6666666666667
NaN	NaN	NaN	NaN	23.2558139534884	NaN	NaN	NaN	16.6666666666667
NaN	NaN	NaN	NaN	34.4827586206897	NaN	NaN	NaN	12.5000000000000
NaN	NaN	NaN	NaN	35.7142857142857	NaN	NaN	NaN	NaN
NaN	NaN	NaN	NaN	28.5714285714286	NaN	NaN	NaN	NaN
NaN	NaN	NaN	NaN	33.3333333333333	NaN	NaN	NaN	NaN
NaN	NaN	NaN	NaN	25.6410256410256	NaN	NaN	NaN	NaN
NaN	NaN	NaN	NaN	25.6410256410256	NaN	NaN	NaN	25
NaN	NaN	NaN	NaN	28.5714285714286	NaN	NaN	NaN	16.6666666666667
NaN	NaN	NaN	NaN	27.7777777777778	NaN	NaN	NaN	25
NaN	NaN	NaN	NaN	33.3333333333333	NaN	NaN	NaN	NaN
NaN	NaN	NaN	NaN	12.6582278481013	NaN	NaN	NaN	NaN
NaN	NaN	NaN	NaN	22.2222222222222	NaN	NaN	NaN	18.8679245283019
NaN	NaN	NaN	NaN	23.2558139534884	NaN	NaN	NaN	NaN
NaN	NaN	NaN	NaN	23.2558139534884	NaN	NaN	NaN	16.6666666666667
NaN	NaN	NaN	NaN	32.2580645161290	NaN	NaN	NaN	25
NaN	NaN	NaN	NaN	31.2500000000000	NaN	NaN	NaN	NaN
NaN	NaN	NaN	NaN	20	NaN	NaN	NaN	NaN
NaN	NaN	NaN	NaN	15.6250000000000	NaN	NaN	NaN	12.5000000000000
NaN	NaN	NaN	NaN	16.6666666666667	NaN	NaN	NaN	16.6666666666667
NaN	NaN	NaN	NaN	27.7777777777778	NaN	NaN	NaN	12.5000000000000
NaN	NaN	NaN	NaN	22.7272727272727	NaN	NaN	NaN	NaN
NaN	NaN	NaN	NaN	22.7272727272727	NaN	NaN	NaN	NaN
NaN	NaN	NaN	NaN	19.2307692307692	NaN	NaN	NaN	NaN
NaN	NaN	NaN	NaN	25	NaN	NaN	NaN	19.6078431372549
NaN	NaN	NaN	NaN	25	NaN	NaN	NaN	18.8679245283019
NaN	NaN	NaN	NaN	24.3902439024390	NaN	NaN	NaN	25
NaN	NaN	NaN	NaN	25.6410256410256	NaN	NaN	NaN	16.6666666666667
NaN	NaN	NaN	NaN	25	NaN	NaN	NaN	NaN
NaN	NaN	NaN	NaN	27.7777777777778	NaN	NaN	NaN	NaN
NaN	NaN	NaN	NaN	25	NaN	NaN	NaN	NaN
NaN	NaN	NaN	NaN	25	NaN	NaN	NaN	20
NaN	NaN	NaN	NaN	25.6410256410256	NaN	NaN	NaN	18.8679245283019
NaN	NaN	NaN	NaN	21.2765957446809	NaN	NaN	NaN	25
NaN	NaN	NaN	NaN	28.5714285714286	NaN	NaN	NaN	16.6666666666667
NaN	NaN	NaN	NaN	25.6410256410256	NaN	NaN	NaN	12.5000000000000
NaN	NaN	NaN	NaN	27.0270270270270	NaN	NaN	NaN	16.6666666666667
NaN	NaN	NaN	NaN	22.7272727272727	NaN	NaN	NaN	NaN
NaN	NaN	NaN	NaN	28.5714285714286	NaN	NaN	NaN	NaN
NaN	NaN	NaN	NaN	25	NaN	NaN	NaN	NaN
NaN	NaN	NaN	NaN	25	NaN	NaN	NaN	16.6666666666667
NaN	NaN	NaN	NaN	25.6410256410256	NaN	NaN	NaN	NaN
NaN	NaN	NaN	NaN	27.0270270270270	NaN	NaN	NaN	25
NaN	NaN	NaN	NaN	22.7272727272727	NaN	NaN	NaN	12.5000000000000
NaN	NaN	NaN	NaN	25.6410256410256	NaN	NaN	NaN	NaN
NaN	NaN	NaN	NaN	23.2558139534884	NaN	NaN	NaN	NaN
NaN	NaN	NaN	NaN	45.4545454545455	NaN	NaN	NaN	15.3846153846154
NaN	NaN	NaN	NaN	27.7777777777778	NaN	NaN	NaN	25
NaN	NaN	NaN	NaN	34.4827586206897	NaN	NaN	NaN	25
NaN	NaN	NaN	NaN	35.7142857142857	NaN	NaN	NaN	16.6666666666667
NaN	NaN	NaN	NaN	28.5714285714286	NaN	NaN	NaN	50
NaN	NaN	NaN	NaN	33.3333333333333	NaN	NaN	NaN	NaN
NaN	NaN	NaN	NaN	25.6410256410256	NaN	NaN	NaN	NaN
NaN	NaN	NaN	NaN	25.6410256410256	NaN	NaN	NaN	18.1818181818182
NaN	NaN	NaN	NaN	28.5714285714286	NaN	NaN	NaN	14.9253731343284
NaN	NaN	NaN	NaN	22.7272727272727	NaN	NaN	NaN	25
NaN	NaN	NaN	NaN	22.2222222222222	NaN	NaN	NaN	16.6666666666667
NaN	NaN	NaN	NaN	19.6078431372549	NaN	NaN	NaN	NaN
NaN	NaN	NaN	NaN	24.3902439024390	NaN	NaN	NaN	NaN
NaN	NaN	NaN	NaN	32.2580645161290	NaN	NaN	NaN	NaN
NaN	NaN	NaN	NaN	25.6410256410256	NaN	NaN	NaN	NaN
NaN	NaN	NaN	NaN	24.3902439024390	NaN	NaN	NaN	11.1111111111111
NaN	NaN	NaN	NaN	27.0270270270270	NaN	NaN	NaN	12.5000000000000
NaN	NaN	NaN	NaN	30.3030303030303	NaN	NaN	NaN	25
NaN	NaN	NaN	NaN	50	NaN	NaN	NaN	16.6666666666667
NaN	NaN	NaN	NaN	27.7777777777778	NaN	NaN	NaN	NaN
NaN	NaN	NaN	NaN	32.2580645161290	NaN	NaN	NaN	NaN
NaN	NaN	NaN	NaN	32.2580645161290	NaN	NaN	NaN	13.8888888888889
NaN	NaN	NaN	NaN	24.3902439024390	NaN	NaN	NaN	16.6666666666667
NaN	NaN	NaN	NaN	24.3902439024390	NaN	NaN	NaN	16.6666666666667
NaN	NaN	NaN	NaN	24.3902439024390	NaN	NaN	NaN	NaN
NaN	NaN	NaN	NaN	22.2222222222222	NaN	NaN	NaN	NaN
NaN	NaN	NaN	NaN	25	NaN	NaN	NaN	NaN
NaN	NaN	NaN	NaN	27.0270270270270	NaN	NaN	NaN	20
NaN	NaN	NaN	NaN	20	NaN	NaN	NaN	20
NaN	NaN	NaN	NaN	23.8095238095238	NaN	NaN	NaN	18.8679245283019
NaN	NaN	NaN	NaN	32.2580645161290	NaN	NaN	NaN	NaN
NaN	NaN	NaN	NaN	24.3902439024390	NaN	NaN	NaN	NaN
NaN	NaN	NaN	NaN	23.8095238095238	NaN	NaN	NaN	14.2857142857143
NaN	NaN	NaN	NaN	52.6315789473684	NaN	NaN	NaN	18.8679245283019
NaN	NaN	NaN	NaN	22.2222222222222	NaN	NaN	NaN	12.5000000000000
NaN	NaN	NaN	NaN	20.8333333333333	NaN	NaN	NaN	12.5000000000000
NaN	NaN	NaN	NaN	16.3934426229508	NaN	NaN	NaN	12.5000000000000
NaN	NaN	NaN	NaN	19.2307692307692	NaN	NaN	NaN	NaN
NaN	NaN	NaN	NaN	21.2765957446809	NaN	NaN	NaN	NaN
NaN	NaN	NaN	NaN	43.4782608695652	NaN	NaN	NaN	NaN
NaN	NaN	NaN	NaN	23.8095238095238	NaN	NaN	NaN	16.6666666666667
NaN	NaN	NaN	NaN	20.8333333333333	NaN	NaN	NaN	18.8679245283019
NaN	NaN	NaN	NaN	21.2765957446809	NaN	NaN	NaN	18.8679245283019
NaN	NaN	NaN	NaN	16.9491525423729	NaN	NaN	NaN	16.6666666666667
NaN	NaN	NaN	NaN	17.2413793103448	NaN	NaN	NaN	16.6666666666667
NaN	NaN	NaN	NaN	21.2765957446809	NaN	NaN	NaN	25
NaN	NaN	NaN	NaN	18.8679245283019	NaN	NaN	NaN	NaN
NaN	NaN	NaN	NaN	16.6666666666667	NaN	NaN	NaN	12.5000000000000
NaN	NaN	NaN	NaN	25.6410256410256	NaN	NaN	NaN	NaN
NaN	NaN	NaN	NaN	28.5714285714286	NaN	NaN	NaN	NaN
NaN	NaN	NaN	NaN	23.2558139534884	NaN	NaN	NaN	NaN
NaN	NaN	NaN	NaN	27.0270270270270	NaN	NaN	NaN	NaN
NaN	NaN	NaN	NaN	25	NaN	NaN	NaN	21.7391304347826
NaN	NaN	NaN	NaN	25	NaN	NaN	NaN	10
NaN	NaN	NaN	NaN	28.5714285714286	NaN	NaN	NaN	14.9253731343284
NaN	NaN	NaN	NaN	27.0270270270270	NaN	NaN	NaN	18.8679245283019
NaN	NaN	NaN	NaN	22.2222222222222	NaN	NaN	NaN	18.8679245283019
NaN	NaN	NaN	NaN	24.3902439024390	NaN	NaN	NaN	12.5000000000000
NaN	NaN	NaN	NaN	24.3902439024390	NaN	NaN	NaN	25
NaN	NaN	NaN	NaN	21.2765957446809	NaN	NaN	NaN	NaN
NaN	NaN	NaN	NaN	17.8571428571429	NaN	NaN	NaN	NaN
NaN	NaN	NaN	NaN	15.8730158730159	NaN	NaN	NaN	NaN
NaN	NaN	NaN	NaN	27.7777777777778	NaN	NaN	NaN	NaN
NaN	NaN	NaN	NaN	22.7272727272727	NaN	NaN	NaN	NaN
NaN	NaN	NaN	NaN	25	NaN	NaN	NaN	NaN
NaN	NaN	NaN	NaN	26.3157894736842	NaN	NaN	NaN	NaN
NaN	NaN	NaN	NaN	23.8095238095238	NaN	NaN	NaN	NaN
NaN	NaN	NaN	NaN	23.8095238095238	NaN	NaN	NaN	20
NaN	NaN	NaN	NaN	27.0270270270270	NaN	NaN	NaN	16.6666666666667
NaN	NaN	NaN	NaN	20.4081632653061	NaN	NaN	NaN	16.6666666666667
NaN	NaN	NaN	NaN	23.2558139534884	NaN	NaN	NaN	25
NaN	NaN	NaN	NaN	25	NaN	NaN	NaN	25
NaN	NaN	NaN	NaN	27.7777777777778	NaN	NaN	NaN	NaN
NaN	NaN	NaN	NaN	23.2558139534884	NaN	NaN	NaN	25
NaN	NaN	NaN	NaN	22.7272727272727	NaN	NaN	NaN	NaN
NaN	NaN	NaN	NaN	24.3902439024390	NaN	NaN	NaN	NaN
NaN	NaN	NaN	NaN	25	NaN	NaN	NaN	12.5000000000000
NaN	NaN	NaN	NaN	28.5714285714286	NaN	NaN	NaN	25
NaN	NaN	NaN	NaN	24.3902439024390	NaN	NaN	NaN	NaN
NaN	NaN	NaN	NaN	23.2558139534884	NaN	NaN	NaN	NaN
NaN	NaN	NaN	NaN	25.6410256410256	NaN	NaN	NaN	NaN
NaN	NaN	NaN	NaN	24.3902439024390	NaN	NaN	NaN	NaN
NaN	NaN	NaN	NaN	21.2765957446809	NaN	NaN	NaN	12.5000000000000
NaN	NaN	NaN	NaN	27.7777777777778	NaN	NaN	NaN	NaN
NaN	NaN	NaN	NaN	27.7777777777778	NaN	NaN	NaN	25
NaN	NaN	NaN	NaN	25	NaN	NaN	NaN	NaN
NaN	NaN	NaN	NaN	27.7777777777778	NaN	NaN	NaN	NaN
NaN	NaN	NaN	NaN	27.7777777777778	NaN	NaN	NaN	NaN
NaN	NaN	NaN	NaN	23.2558139534884	NaN	NaN	NaN	NaN
NaN	NaN	NaN	NaN	23.2558139534884	NaN	NaN	NaN	NaN
NaN	NaN	NaN	NaN	20.4081632653061	NaN	NaN	NaN	NaN
NaN	NaN	NaN	NaN	20.4081632653061	NaN	NaN	NaN	20.8333333333333
NaN	NaN	NaN	NaN	25	NaN	NaN	NaN	NaN
NaN	NaN	NaN	NaN	25	NaN	NaN	NaN	25
NaN	NaN	NaN	NaN	20.8333333333333	NaN	NaN	NaN	25
NaN	NaN	NaN	NaN	25.6410256410256	NaN	NaN	NaN	NaN
NaN	NaN	NaN	NaN	23.2558139534884	NaN	NaN	NaN	NaN
NaN	NaN	NaN	NaN	24.3902439024390	NaN	NaN	NaN	NaN
NaN	NaN	NaN	NaN	25.6410256410256	NaN	NaN	NaN	NaN
NaN	NaN	NaN	NaN	16.3934426229508	NaN	NaN	NaN	NaN
NaN	NaN	NaN	NaN	34.4827586206897	NaN	NaN	NaN	NaN
NaN	NaN	NaN	NaN	27.7777777777778	NaN	NaN	NaN	50
NaN	NaN	NaN	NaN	27.7777777777778	NaN	NaN	NaN	25
NaN	NaN	NaN	NaN	20.8333333333333	NaN	NaN	NaN	25
NaN	NaN	NaN	NaN	25	NaN	NaN	NaN	12.5000000000000
NaN	NaN	NaN	NaN	15.3846153846154	NaN	NaN	NaN	25
NaN	NaN	NaN	NaN	22.2222222222222	NaN	NaN	NaN	25
NaN	NaN	NaN	NaN	25.6410256410256	NaN	NaN	NaN	NaN
NaN	NaN	NaN	NaN	22.7272727272727	NaN	NaN	NaN	NaN
NaN	NaN	NaN	NaN	27.7777777777778	NaN	NaN	NaN	NaN
NaN	NaN	NaN	NaN	25.6410256410256	NaN	NaN	NaN	NaN
NaN	NaN	NaN	NaN	27.7777777777778	NaN	NaN	NaN	NaN
NaN	NaN	NaN	NaN	23.2558139534884	NaN	NaN	NaN	NaN
NaN	NaN	NaN	NaN	25.6410256410256	NaN	NaN	NaN	NaN
NaN	NaN	NaN	NaN	25.6410256410256	NaN	NaN	NaN	NaN
NaN	NaN	NaN	NaN	24.3902439024390	NaN	NaN	NaN	NaN
NaN	NaN	NaN	NaN	22.7272727272727	NaN	NaN	NaN	NaN
NaN	NaN	NaN	NaN	NaN	NaN	NaN	NaN	25
NaN	NaN	NaN	NaN	NaN	NaN	NaN	NaN	25
NaN	NaN	NaN	NaN	NaN	NaN	NaN	NaN	25
NaN	NaN	NaN	NaN	NaN	NaN	NaN	NaN	NaN
NaN	NaN	NaN	NaN	NaN	NaN	NaN	NaN	NaN
NaN	NaN	NaN	NaN	NaN	NaN	NaN	NaN	NaN
NaN	NaN	NaN	NaN	NaN	NaN	NaN	NaN	NaN
NaN	NaN	NaN	NaN	NaN	NaN	NaN	NaN	NaN
NaN	NaN	NaN	NaN	NaN	NaN	NaN	NaN	NaN
NaN	NaN	NaN	NaN	NaN	NaN	NaN	NaN	16.6666666666667
NaN	NaN	NaN	NaN	NaN	NaN	NaN	NaN	16.6666666666667
NaN	NaN	NaN	NaN	NaN	NaN	NaN	NaN	16.6666666666667
NaN	NaN	NaN	NaN	NaN	NaN	NaN	NaN	25
Vibrations High Frequencies Soldiers
NaN	NaN	NaN	NaN	41.6666666666667	23.9999998080000	NaN	NaN	NaN
NaN	NaN	NaN	NaN	25.6410256410256	27.0000000270000	NaN	NaN	NaN
NaN	NaN	NaN	NaN	26.3157894736842	27.0000000270000	NaN	NaN	NaN
NaN	NaN	NaN	NaN	25.6410256410256	25	NaN	NaN	NaN
NaN	NaN	NaN	NaN	20.8333333333333	23.9999998080000	NaN	NaN	NaN
NaN	NaN	NaN	NaN	25	27.9999997760000	NaN	NaN	NaN
NaN	NaN	NaN	NaN	27.0270270270270	23.9999998080000	NaN	NaN	NaN
NaN	NaN	NaN	NaN	27.7777777777778	27.0000000270000	NaN	NaN	NaN
NaN	NaN	NaN	NaN	34.4827586206897	23.9999998080000	NaN	NaN	NaN
NaN	NaN	NaN	NaN	35.7142857142857	22.0000002200000	NaN	NaN	NaN
NaN	NaN	NaN	NaN	31.2500000000000	22.9999999310000	NaN	NaN	NaN
NaN	NaN	NaN	NaN	31.2500000000000	23.9999998080000	NaN	NaN	NaN
NaN	NaN	NaN	NaN	34.4827586206897	23.9999998080000	NaN	NaN	NaN
NaN	NaN	NaN	NaN	NaN	25	NaN	NaN	NaN
NaN	NaN	NaN	NaN	NaN	27.0000000270000	NaN	NaN	NaN
NaN	NaN	NaN	NaN	NaN	27.0000000270000	NaN	NaN	NaN
NaN	NaN	NaN	NaN	NaN	27.0000000270000	NaN	NaN	NaN
NaN	NaN	NaN	NaN	NaN	27.9999997760000	NaN	NaN	NaN
NaN	NaN	NaN	NaN	NaN	26.0000003120000	NaN	NaN	NaN
NaN	NaN	NaN	NaN	NaN	26.0000003120000	NaN	NaN	NaN
NaN	NaN	NaN	NaN	NaN	NaN	NaN	NaN	NaN
NaN	NaN	NaN	NaN	NaN	27.0000000270000	NaN	NaN	NaN
NaN	NaN	NaN	NaN	NaN	27.9999997760000	NaN	NaN	NaN
NaN	NaN	NaN	NaN	NaN	27.0000000270000	NaN	NaN	NaN
NaN	NaN	NaN	NaN	NaN	27.0000000270000	NaN	NaN	NaN
NaN	NaN	NaN	NaN	NaN	26.0000003120000	NaN	NaN	NaN
