# Supplementary material for: Alarm communication predates eusociality in termites
Source: Commun Biol. 2023 Jan 21;6:83. doi: 10.1038/s42003-023-04438-5 (PMC9867704; doi:10.1038/s42003-023-04438-5)
Supplement: Supplementary file 6 — Supplementary Data 3 [file 42003_2023_4438_MOESM6_ESM.txt]

divergence	Spec
49.2040829	Cryptocercus
43.65261655	Cryptocercus
43.65261655	Cryptocercus
37.54600356	Cryptocercus
36.15813698	Cryptocercus
36.15813698	Cryptocercus
35.88056366	Cryptocercus
35.88056366	Cryptocercus
35.04784371	Cryptocercus
34.49269707	Cryptocercus
33.93755044	Cryptocercus
33.93755044	Cryptocercus
32.82725717	Cryptocercus
31.99453722	Cryptocercus
31.99453722	Cryptocercus
31.99453722	Cryptocercus
31.7169639	Cryptocercus
31.16181726	Cryptocercus
31.16181726	Cryptocercus
30.60667063	Cryptocercus
30.60667063	Cryptocercus
29.77395068	Cryptocercus
29.77395068	Cryptocercus
29.49637736	Cryptocercus
28.38608409	Cryptocercus
26.44307087	Cryptocercus
26.44307087	Cryptocercus
26.44307087	Cryptocercus
26.16549755	Cryptocercus
25.3327776	Cryptocercus
25.3327776	Cryptocercus
25.05520428	Cryptocercus
24.22248433	Cryptocercus
24.22248433	Cryptocercus
22.55704442	Cryptocercus
22.55704442	Cryptocercus
22.55704442	Cryptocercus
22.2794711	Cryptocercus
22.00189779	Cryptocercus
22.00189779	Cryptocercus
22.00189779	Cryptocercus
22.00189779	Cryptocercus
21.16917783	Cryptocercus
21.16917783	Cryptocercus
20.89160452	Cryptocercus
20.89160452	Cryptocercus
20.89160452	Cryptocercus
20.89160452	Cryptocercus
20.33645788	Cryptocercus
20.33645788	Cryptocercus
20.33645788	Cryptocercus
20.33645788	Cryptocercus
19.50373793	Cryptocercus
19.50373793	Cryptocercus
18.67101798	Cryptocercus
18.67101798	Cryptocercus
18.67101798	Cryptocercus
18.67101798	Cryptocercus
18.67101798	Cryptocercus
17.83829802	Cryptocercus
17.83829802	Cryptocercus
17.56072471	Cryptocercus
17.56072471	Cryptocercus
17.56072471	Cryptocercus
17.28315139	Cryptocercus
16.45043144	Cryptocercus
16.45043144	Cryptocercus
16.45043144	Cryptocercus
15.61771148	Cryptocercus
15.61771148	Cryptocercus
15.34013817	Cryptocercus
15.34013817	Cryptocercus
15.34013817	Cryptocercus
15.34013817	Cryptocercus
14.78499153	Cryptocercus
14.2298449	Cryptocercus
13.95227158	Cryptocercus
13.95227158	Cryptocercus
13.39712494	Cryptocercus
13.39712494	Cryptocercus
13.39712494	Cryptocercus
13.11955163	Cryptocercus
13.11955163	Cryptocercus
13.11955163	Cryptocercus
13.11955163	Cryptocercus
13.11955163	Cryptocercus
12.56440499	Cryptocercus
12.56440499	Cryptocercus
12.56440499	Cryptocercus
12.56440499	Cryptocercus
12.56440499	Cryptocercus
12.56440499	Cryptocercus
12.56440499	Cryptocercus
12.56440499	Cryptocercus
12.00925836	Cryptocercus
12.00925836	Cryptocercus
12.00925836	Cryptocercus
11.73168504	Cryptocercus
11.73168504	Cryptocercus
11.1765384	Cryptocercus
11.1765384	Cryptocercus
10.89896509	Cryptocercus
10.89896509	Cryptocercus
10.89896509	Cryptocercus
10.89896509	Cryptocercus
10.89896509	Cryptocercus
10.62139177	Cryptocercus
10.62139177	Cryptocercus
10.62139177	Cryptocercus
10.06624513	Cryptocercus
10.06624513	Cryptocercus
9.788671816	Cryptocercus
9.511098499	Cryptocercus
9.511098499	Cryptocercus
9.511098499	Cryptocercus
9.511098499	Cryptocercus
8.678378546	Cryptocercus
8.678378546	Cryptocercus
8.678378546	Cryptocercus
8.678378546	Cryptocercus
8.678378546	Cryptocercus
8.123231911	Cryptocercus
7.845658594	Cryptocercus
7.845658594	Cryptocercus
7.845658594	Cryptocercus
7.568085276	Cryptocercus
7.568085276	Cryptocercus
7.568085276	Cryptocercus
7.568085276	Cryptocercus
7.568085276	Cryptocercus
7.012938641	Cryptocercus
7.012938641	Cryptocercus
7.012938641	Cryptocercus
6.735365324	Cryptocercus
6.457792006	Cryptocercus
6.457792006	Cryptocercus
6.457792006	Cryptocercus
6.457792006	Cryptocercus
6.180218689	Cryptocercus
6.180218689	Cryptocercus
5.347498736	Cryptocercus
5.347498736	Cryptocercus
5.347498736	Cryptocercus
5.347498736	Cryptocercus
5.347498736	Cryptocercus
5.347498736	Cryptocercus
4.792352101	Cryptocercus
4.237205466	Cryptocercus
4.237205466	Cryptocercus
4.237205466	Cryptocercus
4.237205466	Cryptocercus
4.237205466	Cryptocercus
4.237205466	Cryptocercus
4.237205466	Cryptocercus
4.237205466	Cryptocercus
4.237205466	Cryptocercus
3.126912196	Cryptocercus
3.126912196	Cryptocercus
3.126912196	Cryptocercus
3.126912196	Cryptocercus
3.126912196	Cryptocercus
3.126912196	Cryptocercus
3.126912196	Cryptocercus
3.126912196	Cryptocercus
2.294192244	Cryptocercus
2.016618926	Cryptocercus
1.739045609	Cryptocercus
1.461472291	Cryptocercus
1.461472291	Cryptocercus
1.461472291	Cryptocercus
0.906325656	Cryptocercus
0.906325656	Cryptocercus
0.073605704	Cryptocercus
0.073605704	Cryptocercus
0.073605704	Cryptocercus
0.073605704	Cryptocercus
0.073605704	Cryptocercus
0.203967613	Cryptocercus
0.203967613	Cryptocercus
0.759114248	Cryptocercus
0.759114248	Cryptocercus
0.759114248	Cryptocercus
1.314260883	Cryptocercus
1.314260883	Cryptocercus
1.314260883	Cryptocercus
1.314260883	Cryptocercus
1.591834201	Cryptocercus
2.702127471	Cryptocercus
3.257274106	Cryptocercus
3.534847423	Cryptocercus
4.089994058	Cryptocercus
4.089994058	Cryptocercus
4.645140693	Cryptocercus
4.645140693	Cryptocercus
4.645140693	Cryptocercus
5.477860646	Cryptocercus
5.477860646	Cryptocercus
5.477860646	Cryptocercus
5.477860646	Cryptocercus
5.477860646	Cryptocercus
6.310580598	Cryptocercus
6.588153916	Cryptocercus
6.588153916	Cryptocercus
6.588153916	Cryptocercus
6.588153916	Cryptocercus
6.588153916	Cryptocercus
7.698447186	Cryptocercus
7.698447186	Cryptocercus
7.698447186	Cryptocercus
7.698447186	Cryptocercus
7.698447186	Cryptocercus
7.698447186	Cryptocercus
7.698447186	Cryptocercus
8.808740456	Cryptocercus
8.808740456	Cryptocercus
8.808740456	Cryptocercus
8.808740456	Cryptocercus
9.363887091	Cryptocercus
9.919033726	Cryptocercus
9.919033726	Cryptocercus
11.029327	Cryptocercus
11.029327	Cryptocercus
11.029327	Cryptocercus
11.029327	Cryptocercus
11.029327	Cryptocercus
12.13962027	Cryptocercus
12.13962027	Cryptocercus
12.41719358	Cryptocercus
12.41719358	Cryptocercus
12.41719358	Cryptocercus
13.24991354	Cryptocercus
13.24991354	Cryptocercus
13.24991354	Cryptocercus
13.80506017	Cryptocercus
14.08263349	Cryptocercus
14.08263349	Cryptocercus
14.08263349	Cryptocercus
14.36020681	Cryptocercus
14.36020681	Cryptocercus
14.91535344	Cryptocercus
15.47050008	Cryptocercus
15.47050008	Cryptocercus
15.47050008	Cryptocercus
15.74807339	Cryptocercus
16.58079335	Cryptocercus
16.58079335	Cryptocercus
16.58079335	Cryptocercus
16.58079335	Cryptocercus
17.13593998	Cryptocercus
17.13593998	Cryptocercus
17.13593998	Cryptocercus
17.4135133	Cryptocercus
17.69108662	Cryptocercus
17.69108662	Cryptocercus
17.96865993	Cryptocercus
18.80137989	Cryptocercus
18.80137989	Cryptocercus
19.63409984	Cryptocercus
19.91167316	Cryptocercus
21.02196643	Cryptocercus
21.02196643	Cryptocercus
21.02196643	Cryptocercus
21.85468638	Cryptocercus
21.85468638	Cryptocercus
22.1322597	Cryptocercus
22.1322597	Cryptocercus
22.1322597	Cryptocercus
22.1322597	Cryptocercus
23.24255297	Cryptocercus
23.24255297	Cryptocercus
23.24255297	Cryptocercus
23.52012628	Cryptocercus
23.52012628	Cryptocercus
24.35284624	Cryptocercus
24.90799287	Cryptocercus
24.90799287	Cryptocercus
25.4631395	Cryptocercus
25.4631395	Cryptocercus
26.57343277	Cryptocercus
26.57343277	Cryptocercus
28.23887268	Cryptocercus
28.79401931	Cryptocercus
28.79401931	Cryptocercus
28.79401931	Cryptocercus
29.62673927	Cryptocercus
29.62673927	Cryptocercus
30.45945922	Cryptocercus
31.01460585	Cryptocercus
31.01460585	Cryptocercus
31.29217917	Cryptocercus
32.68004576	Cryptocercus
33.23519239	Cryptocercus
34.06791235	Cryptocercus
36.28849889	Cryptocercus
37.39879216	Cryptocercus
38.50908543	Cryptocercus
38.50908543	Cryptocercus
39.6193787	Cryptocercus
39.6193787	Cryptocercus
40.72967197	Cryptocercus
42.11753855	Cryptocercus
42.95025851	Cryptocercus
44.06055178	Cryptocercus
44.06055178	Cryptocercus
46.28113832	Cryptocercus
46.28113832	Cryptocercus
48.50172486	Cryptocercus
54.05319121	Cryptocercus
54.60833784	Cryptocercus
60.71495083	Cryptocercus
61.8252441	Cryptocercus
62.93553737	Cryptocercus
65.71127054	Cryptocercus
37.64275925	Mastotermes
36.45500228	Mastotermes
27.54682503	Mastotermes
22.79579717	Mastotermes
21.6080402	Mastotermes
9.136592051	Mastotermes
7.354956601	Mastotermes
6.761078118	Mastotermes
4.979442668	Mastotermes
0.959342165	Mastotermes
5.116491549	Mastotermes
6.898126999	Mastotermes
7.492005482	Mastotermes
11.05527638	Mastotermes
12.83691183	Mastotermes
16.40018273	Mastotermes
20.55733212	Mastotermes
30.65326633	Mastotermes
30.65326633	Mastotermes
31.24714481	Mastotermes
38.37368661	Mastotermes
48.46962083	Mastotermes
78.163545	Mastotermes
58.42850617	Mastotermes
57.83462768	Mastotermes
48.33257195	Mastotermes
25.46583851	Hodotermopsis
14.28571429	Hodotermopsis
13.35403727	Hodotermopsis
2.48447205	Hodotermopsis
3.416149068	Hodotermopsis
5.279503106	Hodotermopsis
6.211180124	Hodotermopsis
15.52795031	Hodotermopsis
20.1863354	Hodotermopsis
54.60781013	Neotermes
51.55908096	Neotermes
42.41289345	Neotermes
42.41289345	Neotermes
40.71915502	Neotermes
37.67042585	Neotermes
34.96044437	Neotermes
33.60545363	Neotermes
33.60545363	Neotermes
33.26670594	Neotermes
32.92795826	Neotermes
32.58921057	Neotermes
32.25046289	Neotermes
32.25046289	Neotermes
30.55672446	Neotermes
29.20173371	Neotermes
26.83049992	Neotermes
25.47550917	Neotermes
24.7980138	Neotermes
24.7980138	Neotermes
24.7980138	Neotermes
24.7980138	Neotermes
24.7980138	Neotermes
21.74928463	Neotermes
21.07178926	Neotermes
20.39429389	Neotermes
20.39429389	Neotermes
20.39429389	Neotermes
20.39429389	Neotermes
19.71679852	Neotermes
19.03930315	Neotermes
19.03930315	Neotermes
18.36180778	Neotermes
18.36180778	Neotermes
17.68431241	Neotermes
17.68431241	Neotermes
15.99057398	Neotermes
15.99057398	Neotermes
15.31307861	Neotermes
15.31307861	Neotermes
15.31307861	Neotermes
15.31307861	Neotermes
13.95808786	Neotermes
13.95808786	Neotermes
13.95808786	Neotermes
13.28059249	Neotermes
13.28059249	Neotermes
11.92560175	Neotermes
11.92560175	Neotermes
11.92560175	Neotermes
10.23186332	Neotermes
10.23186332	Neotermes
9.554367952	Neotermes
9.554367952	Neotermes
8.87687258	Neotermes
8.87687258	Neotermes
8.87687258	Neotermes
8.87687258	Neotermes
7.521881838	Neotermes
7.521881838	Neotermes
7.521881838	Neotermes
7.521881838	Neotermes
6.505638781	Neotermes
5.82814341	Neotermes
5.82814341	Neotermes
5.82814341	Neotermes
5.150648039	Neotermes
5.150648039	Neotermes
5.150648039	Neotermes
4.473152668	Neotermes
4.473152668	Neotermes
3.118161926	Neotermes
3.118161926	Neotermes
2.440666554	Neotermes
2.440666554	Neotermes
1.763171183	Neotermes
0.069432755	Neotermes
1.285557987	Neotermes
2.640548729	Neotermes
2.640548729	Neotermes
2.640548729	Neotermes
2.640548729	Neotermes
2.640548729	Neotermes
3.3180441	Neotermes
3.3180441	Neotermes
3.995539471	Neotermes
5.011782528	Neotermes
5.689277899	Neotermes
5.689277899	Neotermes
5.689277899	Neotermes
5.689277899	Neotermes
5.689277899	Neotermes
7.044268642	Neotermes
7.044268642	Neotermes
7.044268642	Neotermes
7.044268642	Neotermes
7.721764013	Neotermes
8.399259384	Neotermes
8.399259384	Neotermes
9.754250126	Neotermes
9.754250126	Neotermes
9.754250126	Neotermes
10.77049318	Neotermes
11.44798855	Neotermes
11.44798855	Neotermes
11.44798855	Neotermes
12.12548393	Neotermes
12.8029793	Neotermes
12.8029793	Neotermes
12.8029793	Neotermes
12.8029793	Neotermes
14.15797004	Neotermes
14.15797004	Neotermes
14.15797004	Neotermes
14.15797004	Neotermes
14.15797004	Neotermes
14.15797004	Neotermes
14.15797004	Neotermes
14.15797004	Neotermes
14.15797004	Neotermes
14.15797004	Neotermes
15.85170847	Neotermes
15.85170847	Neotermes
15.85170847	Neotermes
15.85170847	Neotermes
16.52920384	Neotermes
17.20669921	Neotermes
17.20669921	Neotermes
18.56168995	Neotermes
18.56168995	Neotermes
18.56168995	Neotermes
18.56168995	Neotermes
18.56168995	Neotermes
18.56168995	Neotermes
19.91668069	Neotermes
19.91668069	Neotermes
19.91668069	Neotermes
19.91668069	Neotermes
19.91668069	Neotermes
21.61041912	Neotermes
21.61041912	Neotermes
21.61041912	Neotermes
21.61041912	Neotermes
22.96540986	Neotermes
22.96540986	Neotermes
25.67539135	Neotermes
25.67539135	Neotermes
27.36912978	Neotermes
28.72412052	Neotermes
30.07911126	Neotermes
30.07911126	Neotermes
31.77284969	Neotermes
33.12784043	Neotermes
34.48283117	Neotermes
34.48283117	Neotermes
35.49907423	Neotermes
35.49907423	Neotermes
38.88655109	Neotermes
41.59653257	Neotermes
43.290271	Neotermes
44.64526174	Neotermes
30.38454253	Glossotermes
30.38454253	Glossotermes
29.68838795	Glossotermes
28.2960788	Glossotermes
28.2960788	Glossotermes
26.90376965	Glossotermes
26.90376965	Glossotermes
24.81530593	Glossotermes
24.81530593	Glossotermes
22.03068763	Glossotermes
21.33453306	Glossotermes
21.33453306	Glossotermes
20.63837848	Glossotermes
18.54991476	Glossotermes
18.54991476	Glossotermes
18.54991476	Glossotermes
17.85376018	Glossotermes
17.85376018	Glossotermes
17.85376018	Glossotermes
17.15760561	Glossotermes
17.15760561	Glossotermes
17.15760561	Glossotermes
16.46145103	Glossotermes
16.46145103	Glossotermes
16.46145103	Glossotermes
16.46145103	Glossotermes
16.46145103	Glossotermes
15.76529646	Glossotermes
15.76529646	Glossotermes
14.37298731	Glossotermes
14.37298731	Glossotermes
14.37298731	Glossotermes
14.37298731	Glossotermes
13.67683273	Glossotermes
12.98067816	Glossotermes
12.98067816	Glossotermes
12.98067816	Glossotermes
12.98067816	Glossotermes
12.28452358	Glossotermes
12.28452358	Glossotermes
11.58836901	Glossotermes
10.89221443	Glossotermes
10.19605986	Glossotermes
10.19605986	Glossotermes
10.19605986	Glossotermes
10.19605986	Glossotermes
10.19605986	Glossotermes
10.19605986	Glossotermes
8.80375071	Glossotermes
7.411441561	Glossotermes
7.411441561	Glossotermes
5.322977837	Glossotermes
5.322977837	Glossotermes
3.930668687	Glossotermes
2.538359538	Glossotermes
2.538359538	Glossotermes
2.538359538	Glossotermes
1.842204963	Glossotermes
1.842204963	Glossotermes
1.146050388	Glossotermes
0.449895814	Glossotermes
0.449895814	Glossotermes
0.246258761	Glossotermes
0.942413336	Glossotermes
0.942413336	Glossotermes
2.334722485	Glossotermes
3.727031635	Glossotermes
4.42318621	Glossotermes
4.42318621	Glossotermes
4.42318621	Glossotermes
4.42318621	Glossotermes
4.42318621	Glossotermes
4.42318621	Glossotermes
6.511649934	Glossotermes
6.511649934	Glossotermes
6.511649934	Glossotermes
6.511649934	Glossotermes
7.207804508	Glossotermes
7.903959083	Glossotermes
8.600113658	Glossotermes
8.600113658	Glossotermes
8.600113658	Glossotermes
9.296268233	Glossotermes
10.68857738	Glossotermes
11.38473196	Glossotermes
12.08088653	Glossotermes
13.47319568	Glossotermes
14.16935026	Glossotermes
14.16935026	Glossotermes
14.86550483	Glossotermes
15.56165941	Glossotermes
16.25781398	Glossotermes
16.25781398	Glossotermes
16.95396855	Glossotermes
16.95396855	Glossotermes
16.95396855	Glossotermes
16.95396855	Glossotermes
17.65012313	Glossotermes
19.04243228	Glossotermes
19.73858685	Glossotermes
20.43474143	Glossotermes
21.130896	Glossotermes
21.82705058	Glossotermes
25.30782345	Glossotermes
30.87706005	Glossotermes
30.87706005	Glossotermes
32.2693692	Glossotermes
35.75014207	Glossotermes
38.53476037	Glossotermes
39.23091495	Glossotermes
39.92706952	Glossotermes
42.71168782	Glossotermes
45.49630612	Glossotermes
48.28092442	Glossotermes
51.06554272	Glossotermes
56.63477931	Glossotermes
58.02708846	Glossotermes
60.11555219	Glossotermes
60.11555219	Glossotermes
65.68478879	Glossotermes
71.25402538	Glossotermes
72.64633453	Glossotermes
74.03864368	Glossotermes
78.21557113	Glossotermes
83.78480773	Glossotermes
94.92328092	Glossotermes
44.30763402	Glossotermes
42.91532487	Glossotermes
42.2191703	Glossotermes
41.52301572	Glossotermes
40.82686115	Glossotermes
40.82686115	Glossotermes
40.82686115	Glossotermes
39.434552	Glossotermes
38.04224285	Glossotermes
37.34608827	Glossotermes
36.6499337	Glossotermes
36.6499337	Glossotermes
35.25762455	Glossotermes
34.56146998	Glossotermes
34.56146998	Glossotermes
34.56146998	Glossotermes
33.16916083	Glossotermes
32.47300625	Glossotermes
31.77685168	Glossotermes
31.0806971	Glossotermes
31.0806971	Glossotermes
23.93697138	Reticulitermes
23.93697138	Reticulitermes
20.92457421	Reticulitermes
18.66527633	Reticulitermes
17.91217704	Reticulitermes
17.15907774	Reticulitermes
16.40597845	Reticulitermes
15.65287916	Reticulitermes
14.89977986	Reticulitermes
9.628084811	Reticulitermes
9.628084811	Reticulitermes
9.628084811	Reticulitermes
9.628084811	Reticulitermes
9.628084811	Reticulitermes
9.628084811	Reticulitermes
8.874985517	Reticulitermes
5.109489051	Reticulitermes
5.109489051	Reticulitermes
4.356389758	Reticulitermes
4.356389758	Reticulitermes
3.603290465	Reticulitermes
2.097091878	Reticulitermes
2.097091878	Reticulitermes
1.343992585	Reticulitermes
0.590893292	Reticulitermes
0.590893292	Reticulitermes
0.162206002	Reticulitermes
0.162206002	Reticulitermes
3.174603175	Reticulitermes
3.174603175	Reticulitermes
3.927702468	Reticulitermes
3.927702468	Reticulitermes
5.433901054	Reticulitermes
5.433901054	Reticulitermes
6.187000348	Reticulitermes
6.940099641	Reticulitermes
9.952496814	Reticulitermes
11.4586954	Reticulitermes
12.96489399	Reticulitermes
12.96489399	Reticulitermes
14.47109257	Reticulitermes
15.22419187	Reticulitermes
15.97729116	Reticulitermes
18.23658904	Reticulitermes
20.49588692	Reticulitermes
20.49588692	Reticulitermes
21.24898621	Reticulitermes
25.76758197	Reticulitermes
26.52068127	Reticulitermes
27.27378056	Reticulitermes
28.02687985	Reticulitermes
31.03927702	Reticulitermes
32.54547561	Reticulitermes
35.55787278	Reticulitermes
43.08886572	Reticulitermes
56.644653	Reticulitermes
60.41014946	Reticulitermes
50.29544665	Reticulitermes
45.77685089	Reticulitermes
43.51755301	Reticulitermes
38.99895725	Reticulitermes
36.73965937	Reticulitermes
35.23346078	Reticulitermes
33.72726219	Reticulitermes
29.20866643	Reticulitermes
42.83405929	Labiotermes
41.72404103	Labiotermes
40.61402276	Labiotermes
40.05901363	Labiotermes
38.94899536	Labiotermes
36.1739497	Labiotermes
35.06393143	Labiotermes
32.8438949	Labiotermes
31.1788675	Labiotermes
31.1788675	Labiotermes
30.62385837	Labiotermes
28.40382184	Labiotermes
25.62877617	Labiotermes
25.07376704	Labiotermes
23.96374877	Labiotermes
22.29872137	Labiotermes
21.74371224	Labiotermes
20.63369397	Labiotermes
18.41365744	Labiotermes
15.08360264	Labiotermes
13.97358438	Labiotermes
12.86356611	Labiotermes
12.30855698	Labiotermes
11.19853871	Labiotermes
10.64352958	Labiotermes
10.08852044	Labiotermes
9.533511311	Labiotermes
8.978502178	Labiotermes
8.978502178	Labiotermes
8.423493045	Labiotermes
7.313474779	Labiotermes
5.093438246	Labiotermes
1.763383448	Labiotermes
1.763383448	Labiotermes
0.098356049	Labiotermes
1.011662217	Labiotermes
2.121680483	Labiotermes
3.786707883	Labiotermes
4.341717016	Labiotermes
4.341717016	Labiotermes
7.116762681	Labiotermes
11.00182661	Labiotermes
11.55683575	Labiotermes
13.22186314	Labiotermes
13.77687228	Labiotermes
15.44189968	Labiotermes
15.44189968	Labiotermes
17.10692708	Labiotermes
17.10692708	Labiotermes
19.32696361	Labiotermes
19.32696361	Labiotermes
21.54700014	Labiotermes
22.10200927	Labiotermes
24.87705494	Labiotermes
28.76211887	Labiotermes
30.9821554	Labiotermes
31.53716454	Labiotermes
34.86721933	Labiotermes
38.19727413	Labiotermes
38.75228327	Labiotermes
40.9723198	Labiotermes
43.74736546	Labiotermes
49.29745679	Labiotermes
50.40747506	Labiotermes
50.40747506	Labiotermes
59.28762119	Labiotermes
72.05283125	Labiotermes
72.05283125	Labiotermes
74.82787691	Labiotermes
83.15301391	Labiotermes
85.92805958	Labiotermes
57.26429675	Labiotermes
52.82422369	Labiotermes
51.71420542	Labiotermes
49.49416889	Labiotermes
49.49416889	Labiotermes
48.93915976	Labiotermes
48.38415063	Labiotermes
46.16411409	Labiotermes
32.57629524	Termes
32.57629524	Termes
15.72036906	Termes
12.34918382	Termes
8.977998581	Termes
5.606813343	Termes
4.258339248	Termes
3.5841022	Termes
1.135557133	Termes
3.158268275	Termes
5.180979418	Termes
6.529453513	Termes
6.529453513	Termes
9.226401703	Termes
10.5748758	Termes
15.29453513	Termes
15.29453513	Termes
17.99148332	Termes
24.7338538	Termes
43.8312142	Constrictotermes
43.8312142	Constrictotermes
43.8312142	Constrictotermes
43.8312142	Constrictotermes
43.8312142	Constrictotermes
43.8312142	Constrictotermes
43.8312142	Constrictotermes
43.8312142	Constrictotermes
43.8312142	Constrictotermes
43.8312142	Constrictotermes
43.8312142	Constrictotermes
43.8312142	Constrictotermes
43.8312142	Constrictotermes
43.8312142	Constrictotermes
43.8312142	Constrictotermes
43.8312142	Constrictotermes
43.8312142	Constrictotermes
43.8312142	Constrictotermes
43.8312142	Constrictotermes
43.8312142	Constrictotermes
43.8312142	Constrictotermes
43.8312142	Constrictotermes
43.8312142	Constrictotermes
43.8312142	Constrictotermes
43.8312142	Constrictotermes
43.8312142	Constrictotermes
43.8312142	Constrictotermes
43.8312142	Constrictotermes
43.8312142	Constrictotermes
43.8312142	Constrictotermes
43.8312142	Constrictotermes
43.8312142	Constrictotermes
43.8312142	Constrictotermes
43.8312142	Constrictotermes
43.8312142	Constrictotermes
43.8312142	Constrictotermes
43.8312142	Constrictotermes
43.8312142	Constrictotermes
43.8312142	Constrictotermes
43.8312142	Constrictotermes
43.8312142	Constrictotermes
43.8312142	Constrictotermes
43.8312142	Constrictotermes
43.8312142	Constrictotermes
43.8312142	Constrictotermes
43.8312142	Constrictotermes
43.8312142	Constrictotermes
43.8312142	Constrictotermes
25.10828559	Constrictotermes
25.10828559	Constrictotermes
25.10828559	Constrictotermes
25.10828559	Constrictotermes
25.10828559	Constrictotermes
25.10828559	Constrictotermes
25.10828559	Constrictotermes
25.10828559	Constrictotermes
25.10828559	Constrictotermes
25.10828559	Constrictotermes
25.10828559	Constrictotermes
25.10828559	Constrictotermes
25.10828559	Constrictotermes
25.10828559	Constrictotermes
25.10828559	Constrictotermes
25.10828559	Constrictotermes
25.10828559	Constrictotermes
25.10828559	Constrictotermes
25.10828559	Constrictotermes
25.10828559	Constrictotermes
25.10828559	Constrictotermes
25.10828559	Constrictotermes
25.10828559	Constrictotermes
25.10828559	Constrictotermes
25.10828559	Constrictotermes
25.10828559	Constrictotermes
25.10828559	Constrictotermes
25.10828559	Constrictotermes
25.10828559	Constrictotermes
25.10828559	Constrictotermes
25.10828559	Constrictotermes
25.10828559	Constrictotermes
25.10828559	Constrictotermes
25.10828559	Constrictotermes
25.10828559	Constrictotermes
25.10828559	Constrictotermes
25.10828559	Constrictotermes
25.10828559	Constrictotermes
25.10828559	Constrictotermes
25.10828559	Constrictotermes
25.10828559	Constrictotermes
25.10828559	Constrictotermes
25.10828559	Constrictotermes
25.10828559	Constrictotermes
25.10828559	Constrictotermes
25.10828559	Constrictotermes
25.10828559	Constrictotermes
25.10828559	Constrictotermes
25.10828559	Constrictotermes
25.10828559	Constrictotermes
6.385356993	Constrictotermes
6.385356993	Constrictotermes
6.385356993	Constrictotermes
6.385356993	Constrictotermes
6.385356993	Constrictotermes
6.385356993	Constrictotermes
6.385356993	Constrictotermes
6.385356993	Constrictotermes
6.385356993	Constrictotermes
6.385356993	Constrictotermes
6.385356993	Constrictotermes
6.385356993	Constrictotermes
6.385356993	Constrictotermes
6.385356993	Constrictotermes
6.385356993	Constrictotermes
6.385356993	Constrictotermes
6.385356993	Constrictotermes
6.385356993	Constrictotermes
6.385356993	Constrictotermes
6.385356993	Constrictotermes
6.385356993	Constrictotermes
6.385356993	Constrictotermes
6.385356993	Constrictotermes
6.385356993	Constrictotermes
6.385356993	Constrictotermes
6.385356993	Constrictotermes
6.385356993	Constrictotermes
6.385356993	Constrictotermes
6.385356993	Constrictotermes
6.385356993	Constrictotermes
6.385356993	Constrictotermes
6.385356993	Constrictotermes
6.385356993	Constrictotermes
6.385356993	Constrictotermes
6.385356993	Constrictotermes
6.385356993	Constrictotermes
6.385356993	Constrictotermes
6.385356993	Constrictotermes
6.385356993	Constrictotermes
6.385356993	Constrictotermes
6.385356993	Constrictotermes
6.385356993	Constrictotermes
12.33757161	Constrictotermes
12.33757161	Constrictotermes
12.33757161	Constrictotermes
12.33757161	Constrictotermes
12.33757161	Constrictotermes
12.33757161	Constrictotermes
12.33757161	Constrictotermes
12.33757161	Constrictotermes
12.33757161	Constrictotermes
12.33757161	Constrictotermes
12.33757161	Constrictotermes
12.33757161	Constrictotermes
12.33757161	Constrictotermes
12.33757161	Constrictotermes
12.33757161	Constrictotermes
12.33757161	Constrictotermes
12.33757161	Constrictotermes
12.33757161	Constrictotermes
12.33757161	Constrictotermes
12.33757161	Constrictotermes
12.33757161	Constrictotermes
12.33757161	Constrictotermes
12.33757161	Constrictotermes
12.33757161	Constrictotermes
12.33757161	Constrictotermes
12.33757161	Constrictotermes
12.33757161	Constrictotermes
12.33757161	Constrictotermes
12.33757161	Constrictotermes
12.33757161	Constrictotermes
12.33757161	Constrictotermes
12.33757161	Constrictotermes
12.33757161	Constrictotermes
12.33757161	Constrictotermes
12.33757161	Constrictotermes
12.33757161	Constrictotermes
12.33757161	Constrictotermes
12.33757161	Constrictotermes
12.33757161	Constrictotermes
12.33757161	Constrictotermes
31.06050021	Constrictotermes
31.06050021	Constrictotermes
31.06050021	Constrictotermes
31.06050021	Constrictotermes
31.06050021	Constrictotermes
31.06050021	Constrictotermes
31.06050021	Constrictotermes
31.06050021	Constrictotermes
31.06050021	Constrictotermes
31.06050021	Constrictotermes
31.06050021	Constrictotermes
31.06050021	Constrictotermes
31.06050021	Constrictotermes
31.06050021	Constrictotermes
31.06050021	Constrictotermes
31.06050021	Constrictotermes
31.06050021	Constrictotermes
31.06050021	Constrictotermes
31.06050021	Constrictotermes
31.06050021	Constrictotermes
31.06050021	Constrictotermes
31.06050021	Constrictotermes
31.06050021	Constrictotermes
31.06050021	Constrictotermes
31.06050021	Constrictotermes
31.06050021	Constrictotermes
31.06050021	Constrictotermes
31.06050021	Constrictotermes
31.06050021	Constrictotermes
31.06050021	Constrictotermes
31.06050021	Constrictotermes
31.06050021	Constrictotermes
31.06050021	Constrictotermes
49.78342881	Constrictotermes
49.78342881	Constrictotermes
49.78342881	Constrictotermes
49.78342881	Constrictotermes
49.78342881	Constrictotermes
49.78342881	Constrictotermes
49.78342881	Constrictotermes
49.78342881	Constrictotermes
49.78342881	Constrictotermes
49.78342881	Constrictotermes
49.78342881	Constrictotermes
49.78342881	Constrictotermes
49.78342881	Constrictotermes
49.78342881	Constrictotermes
49.78342881	Constrictotermes
49.78342881	Constrictotermes
49.78342881	Constrictotermes
68.50635741	Constrictotermes
68.50635741	Constrictotermes
68.50635741	Constrictotermes
68.50635741	Constrictotermes
68.50635741	Constrictotermes
68.50635741	Constrictotermes
68.50635741	Constrictotermes
68.50635741	Constrictotermes
68.50635741	Constrictotermes
68.50635741	Constrictotermes
68.50635741	Constrictotermes
68.50635741	Constrictotermes
68.50635741	Constrictotermes
68.50635741	Constrictotermes
68.50635741	Constrictotermes
68.50635741	Constrictotermes
68.50635741	Constrictotermes
87.22928601	Constrictotermes
87.22928601	Constrictotermes
87.22928601	Constrictotermes
87.22928601	Constrictotermes
87.22928601	Constrictotermes
87.22928601	Constrictotermes
105.9522146	Constrictotermes
105.9522146	Constrictotermes
105.9522146	Constrictotermes
62.5541428	Constrictotermes
62.5541428	Constrictotermes
62.5541428	Constrictotermes
62.5541428	Constrictotermes
62.5541428	Constrictotermes
62.5541428	Constrictotermes
62.5541428	Constrictotermes
62.5541428	Constrictotermes
62.5541428	Constrictotermes
62.5541428	Constrictotermes
62.5541428	Constrictotermes
55.06497136	Constrictotermes
