# Supplementary material for: Alarm communication predates eusociality in termites
Source: Commun Biol. 2023 Jan 21;6:83. doi: 10.1038/s42003-023-04438-5 (PMC9867704; doi:10.1038/s42003-023-04438-5)
Supplement: Supplementary file 7 — Supplementary Data 4 [file 42003_2023_4438_MOESM7_ESM.txt]

Div	Spec
16.48	Mastotermes
16.48	Mastotermes
14.54	Mastotermes
12.60	Mastotermes
12.60	Mastotermes
8.71	Mastotermes
6.77	Mastotermes
6.77	Mastotermes
6.77	Mastotermes
6.77	Mastotermes
6.77	Mastotermes
6.76949443	Mastotermes
6.76949443	Mastotermes
6.76949443	Mastotermes
6.76949443	Mastotermes
6.76949443	Mastotermes
6.76949443	Mastotermes
6.76949443	Mastotermes
6.76949443	Mastotermes
6.76949443	Mastotermes
6.76949443	Mastotermes
4.827192231	Mastotermes
2.884890031	Mastotermes
2.884890031	Mastotermes
2.884890031	Mastotermes
2.884890031	Mastotermes
2.884890031	Mastotermes
2.884890031	Mastotermes
2.884890031	Mastotermes
2.884890031	Mastotermes
2.884890031	Mastotermes
2.884890031	Mastotermes
2.884890031	Mastotermes
2.884890031	Mastotermes
0.942587832	Mastotermes
0.942587832	Mastotermes
0.942587832	Mastotermes
0.942587832	Mastotermes
0.999714367	Mastotermes
0.999714367	Mastotermes
0.999714367	Mastotermes
0.999714367	Mastotermes
0.999714367	Mastotermes
0.999714367	Mastotermes
0.999714367	Mastotermes
0.999714367	Mastotermes
0.999714367	Mastotermes
0.999714367	Mastotermes
0.999714367	Mastotermes
0.999714367	Mastotermes
2.942016567	Mastotermes
2.942016567	Mastotermes
4.884318766	Mastotermes
6.826620965	Mastotermes
6.826620965	Mastotermes
6.826620965	Mastotermes
6.826620965	Mastotermes
6.826620965	Mastotermes
6.826620965	Mastotermes
6.826620965	Mastotermes
10.71122536	Mastotermes
10.71122536	Mastotermes
12.65352756	Mastotermes
14.59582976	Mastotermes
22.36503856	Mastotermes
26.24964296	Mastotermes
26.24964296	Mastotermes
32.07654956	Mastotermes
22.33772234	Hodotermopsis
20.44352044	Hodotermopsis
20.44352044	Hodotermopsis
20.44352044	Hodotermopsis
18.54931855	Hodotermopsis
18.54931855	Hodotermopsis
16.65511666	Hodotermopsis
16.65511666	Hodotermopsis
16.65511666	Hodotermopsis
12.86671287	Hodotermopsis
12.86671287	Hodotermopsis
10.97251097	Hodotermopsis
9.078309078	Hodotermopsis
9.078309078	Hodotermopsis
9.078309078	Hodotermopsis
7.184107184	Hodotermopsis
5.28990529	Hodotermopsis
5.28990529	Hodotermopsis
5.28990529	Hodotermopsis
5.28990529	Hodotermopsis
5.28990529	Hodotermopsis
5.28990529	Hodotermopsis
5.28990529	Hodotermopsis
5.28990529	Hodotermopsis
3.395703396	Hodotermopsis
3.395703396	Hodotermopsis
3.395703396	Hodotermopsis
3.395703396	Hodotermopsis
3.395703396	Hodotermopsis
1.501501502	Hodotermopsis
1.501501502	Hodotermopsis
1.501501502	Hodotermopsis
1.501501502	Hodotermopsis
1.501501502	Hodotermopsis
1.501501502	Hodotermopsis
1.501501502	Hodotermopsis
1.501501502	Hodotermopsis
1.501501502	Hodotermopsis
1.501501502	Hodotermopsis
1.501501502	Hodotermopsis
1.501501502	Hodotermopsis
1.501501502	Hodotermopsis
1.501501502	Hodotermopsis
0.392700393	Hodotermopsis
0.392700393	Hodotermopsis
0.392700393	Hodotermopsis
0.392700393	Hodotermopsis
2.286902287	Hodotermopsis
2.286902287	Hodotermopsis
2.286902287	Hodotermopsis
2.286902287	Hodotermopsis
4.181104181	Hodotermopsis
4.181104181	Hodotermopsis
4.181104181	Hodotermopsis
6.075306075	Hodotermopsis
6.075306075	Hodotermopsis
6.075306075	Hodotermopsis
6.075306075	Hodotermopsis
6.075306075	Hodotermopsis
6.075306075	Hodotermopsis
6.075306075	Hodotermopsis
7.96950797	Hodotermopsis
7.96950797	Hodotermopsis
7.96950797	Hodotermopsis
7.96950797	Hodotermopsis
9.863709864	Hodotermopsis
9.863709864	Hodotermopsis
9.863709864	Hodotermopsis
9.863709864	Hodotermopsis
9.863709864	Hodotermopsis
9.863709864	Hodotermopsis
11.75791176	Hodotermopsis
11.75791176	Hodotermopsis
11.75791176	Hodotermopsis
13.65211365	Hodotermopsis
13.65211365	Hodotermopsis
13.65211365	Hodotermopsis
13.65211365	Hodotermopsis
15.54631555	Hodotermopsis
19.33471933	Hodotermopsis
19.33471933	Hodotermopsis
21.22892123	Hodotermopsis
54.77238503	Glossotermes
52.39198425	Glossotermes
52.39198425	Glossotermes
47.63118267	Glossotermes
45.25078188	Glossotermes
45.25078188	Glossotermes
40.48998031	Glossotermes
35.72917873	Glossotermes
33.34877795	Glossotermes
33.34877795	Glossotermes
33.34877795	Glossotermes
30.96837716	Glossotermes
30.96837716	Glossotermes
30.96837716	Glossotermes
30.96837716	Glossotermes
28.58797637	Glossotermes
28.58797637	Glossotermes
28.58797637	Glossotermes
28.58797637	Glossotermes
28.58797637	Glossotermes
28.58797637	Glossotermes
28.58797637	Glossotermes
28.58797637	Glossotermes
28.58797637	Glossotermes
26.20757558	Glossotermes
26.20757558	Glossotermes
26.20757558	Glossotermes
26.20757558	Glossotermes
26.20757558	Glossotermes
26.20757558	Glossotermes
26.20757558	Glossotermes
26.20757558	Glossotermes
26.20757558	Glossotermes
26.20757558	Glossotermes
26.20757558	Glossotermes
26.20757558	Glossotermes
26.20757558	Glossotermes
26.20757558	Glossotermes
26.20757558	Glossotermes
26.20757558	Glossotermes
26.20757558	Glossotermes
26.20757558	Glossotermes
23.82717479	Glossotermes
23.82717479	Glossotermes
23.82717479	Glossotermes
23.82717479	Glossotermes
23.82717479	Glossotermes
23.82717479	Glossotermes
21.44677401	Glossotermes
21.44677401	Glossotermes
21.44677401	Glossotermes
21.44677401	Glossotermes
21.44677401	Glossotermes
21.44677401	Glossotermes
21.44677401	Glossotermes
21.44677401	Glossotermes
21.44677401	Glossotermes
19.06637322	Glossotermes
19.06637322	Glossotermes
16.68597243	Glossotermes
16.68597243	Glossotermes
16.68597243	Glossotermes
16.68597243	Glossotermes
16.68597243	Glossotermes
16.68597243	Glossotermes
16.68597243	Glossotermes
16.68597243	Glossotermes
16.68597243	Glossotermes
16.68597243	Glossotermes
16.68597243	Glossotermes
16.68597243	Glossotermes
16.68597243	Glossotermes
16.68597243	Glossotermes
16.68597243	Glossotermes
16.68597243	Glossotermes
16.68597243	Glossotermes
16.68597243	Glossotermes
16.68597243	Glossotermes
16.68597243	Glossotermes
16.68597243	Glossotermes
16.68597243	Glossotermes
16.68597243	Glossotermes
16.68597243	Glossotermes
14.30557164	Glossotermes
14.30557164	Glossotermes
14.30557164	Glossotermes
14.30557164	Glossotermes
14.30557164	Glossotermes
14.30557164	Glossotermes
14.30557164	Glossotermes
14.30557164	Glossotermes
14.30557164	Glossotermes
14.30557164	Glossotermes
14.30557164	Glossotermes
14.30557164	Glossotermes
14.30557164	Glossotermes
14.30557164	Glossotermes
14.30557164	Glossotermes
14.30557164	Glossotermes
14.30557164	Glossotermes
14.30557164	Glossotermes
14.30557164	Glossotermes
14.30557164	Glossotermes
14.30557164	Glossotermes
14.30557164	Glossotermes
14.30557164	Glossotermes
14.30557164	Glossotermes
11.92517086	Glossotermes
11.92517086	Glossotermes
11.92517086	Glossotermes
11.92517086	Glossotermes
11.92517086	Glossotermes
11.92517086	Glossotermes
11.92517086	Glossotermes
11.92517086	Glossotermes
11.92517086	Glossotermes
11.92517086	Glossotermes
11.92517086	Glossotermes
11.92517086	Glossotermes
11.92517086	Glossotermes
11.92517086	Glossotermes
11.92517086	Glossotermes
11.92517086	Glossotermes
11.92517086	Glossotermes
11.92517086	Glossotermes
11.92517086	Glossotermes
11.92517086	Glossotermes
11.92517086	Glossotermes
9.544770068	Glossotermes
9.544770068	Glossotermes
9.544770068	Glossotermes
9.544770068	Glossotermes
9.544770068	Glossotermes
7.164369281	Glossotermes
7.164369281	Glossotermes
7.164369281	Glossotermes
7.164369281	Glossotermes
7.164369281	Glossotermes
7.164369281	Glossotermes
7.164369281	Glossotermes
7.164369281	Glossotermes
7.164369281	Glossotermes
7.164369281	Glossotermes
7.164369281	Glossotermes
7.164369281	Glossotermes
7.164369281	Glossotermes
7.164369281	Glossotermes
7.164369281	Glossotermes
7.164369281	Glossotermes
7.164369281	Glossotermes
7.164369281	Glossotermes
7.164369281	Glossotermes
7.164369281	Glossotermes
7.164369281	Glossotermes
7.164369281	Glossotermes
7.164369281	Glossotermes
7.164369281	Glossotermes
7.164369281	Glossotermes
7.164369281	Glossotermes
7.164369281	Glossotermes
7.164369281	Glossotermes
7.164369281	Glossotermes
7.164369281	Glossotermes
7.164369281	Glossotermes
7.164369281	Glossotermes
7.164369281	Glossotermes
7.164369281	Glossotermes
7.164369281	Glossotermes
7.164369281	Glossotermes
4.783968493	Glossotermes
4.783968493	Glossotermes
4.783968493	Glossotermes
4.783968493	Glossotermes
4.783968493	Glossotermes
4.783968493	Glossotermes
4.783968493	Glossotermes
4.783968493	Glossotermes
4.783968493	Glossotermes
4.783968493	Glossotermes
4.783968493	Glossotermes
4.783968493	Glossotermes
4.783968493	Glossotermes
4.783968493	Glossotermes
4.783968493	Glossotermes
4.783968493	Glossotermes
4.783968493	Glossotermes
4.783968493	Glossotermes
4.783968493	Glossotermes
4.783968493	Glossotermes
4.783968493	Glossotermes
4.783968493	Glossotermes
4.783968493	Glossotermes
4.783968493	Glossotermes
4.783968493	Glossotermes
4.783968493	Glossotermes
4.783968493	Glossotermes
4.783968493	Glossotermes
4.783968493	Glossotermes
4.783968493	Glossotermes
4.783968493	Glossotermes
4.783968493	Glossotermes
2.403567705	Glossotermes
2.403567705	Glossotermes
2.403567705	Glossotermes
2.403567705	Glossotermes
2.403567705	Glossotermes
2.403567705	Glossotermes
2.403567705	Glossotermes
2.403567705	Glossotermes
2.403567705	Glossotermes
2.403567705	Glossotermes
2.403567705	Glossotermes
2.403567705	Glossotermes
2.403567705	Glossotermes
2.403567705	Glossotermes
2.403567705	Glossotermes
2.403567705	Glossotermes
2.403567705	Glossotermes
2.403567705	Glossotermes
2.403567705	Glossotermes
2.403567705	Glossotermes
2.403567705	Glossotermes
2.403567705	Glossotermes
2.403567705	Glossotermes
2.403567705	Glossotermes
2.403567705	Glossotermes
2.403567705	Glossotermes
2.403567705	Glossotermes
2.403567705	Glossotermes
2.403567705	Glossotermes
2.403567705	Glossotermes
0.023166918	Glossotermes
0.023166918	Glossotermes
0.023166918	Glossotermes
0.023166918	Glossotermes
0.023166918	Glossotermes
0.023166918	Glossotermes
0.023166918	Glossotermes
0.023166918	Glossotermes
0.023166918	Glossotermes
0.023166918	Glossotermes
0.023166918	Glossotermes
0.023166918	Glossotermes
0.023166918	Glossotermes
0.023166918	Glossotermes
0.023166918	Glossotermes
0.023166918	Glossotermes
0.023166918	Glossotermes
0.023166918	Glossotermes
0.023166918	Glossotermes
2.35723387	Glossotermes
2.35723387	Glossotermes
2.35723387	Glossotermes
2.35723387	Glossotermes
2.35723387	Glossotermes
2.35723387	Glossotermes
2.35723387	Glossotermes
2.35723387	Glossotermes
2.35723387	Glossotermes
2.35723387	Glossotermes
2.35723387	Glossotermes
2.35723387	Glossotermes
2.35723387	Glossotermes
2.35723387	Glossotermes
2.35723387	Glossotermes
2.35723387	Glossotermes
2.35723387	Glossotermes
2.35723387	Glossotermes
2.35723387	Glossotermes
2.35723387	Glossotermes
2.35723387	Glossotermes
2.35723387	Glossotermes
2.35723387	Glossotermes
2.35723387	Glossotermes
2.35723387	Glossotermes
2.35723387	Glossotermes
2.35723387	Glossotermes
2.35723387	Glossotermes
4.737634658	Glossotermes
4.737634658	Glossotermes
4.737634658	Glossotermes
4.737634658	Glossotermes
4.737634658	Glossotermes
4.737634658	Glossotermes
4.737634658	Glossotermes
4.737634658	Glossotermes
4.737634658	Glossotermes
4.737634658	Glossotermes
4.737634658	Glossotermes
4.737634658	Glossotermes
4.737634658	Glossotermes
4.737634658	Glossotermes
4.737634658	Glossotermes
4.737634658	Glossotermes
4.737634658	Glossotermes
4.737634658	Glossotermes
4.737634658	Glossotermes
4.737634658	Glossotermes
4.737634658	Glossotermes
4.737634658	Glossotermes
7.118035445	Glossotermes
7.118035445	Glossotermes
7.118035445	Glossotermes
7.118035445	Glossotermes
7.118035445	Glossotermes
7.118035445	Glossotermes
7.118035445	Glossotermes
7.118035445	Glossotermes
7.118035445	Glossotermes
7.118035445	Glossotermes
7.118035445	Glossotermes
7.118035445	Glossotermes
7.118035445	Glossotermes
7.118035445	Glossotermes
7.118035445	Glossotermes
7.118035445	Glossotermes
7.118035445	Glossotermes
7.118035445	Glossotermes
7.118035445	Glossotermes
7.118035445	Glossotermes
9.498436233	Glossotermes
11.87883702	Glossotermes
11.87883702	Glossotermes
11.87883702	Glossotermes
11.87883702	Glossotermes
11.87883702	Glossotermes
11.87883702	Glossotermes
11.87883702	Glossotermes
11.87883702	Glossotermes
11.87883702	Glossotermes
11.87883702	Glossotermes
11.87883702	Glossotermes
11.87883702	Glossotermes
11.87883702	Glossotermes
11.87883702	Glossotermes
11.87883702	Glossotermes
14.25923781	Glossotermes
14.25923781	Glossotermes
14.25923781	Glossotermes
14.25923781	Glossotermes
14.25923781	Glossotermes
14.25923781	Glossotermes
14.25923781	Glossotermes
16.6396386	Glossotermes
16.6396386	Glossotermes
16.6396386	Glossotermes
16.6396386	Glossotermes
16.6396386	Glossotermes
16.6396386	Glossotermes
19.02003938	Glossotermes
19.02003938	Glossotermes
19.02003938	Glossotermes
19.02003938	Glossotermes
19.02003938	Glossotermes
19.02003938	Glossotermes
21.40044017	Glossotermes
21.40044017	Glossotermes
21.40044017	Glossotermes
21.40044017	Glossotermes
21.40044017	Glossotermes
21.40044017	Glossotermes
23.78084096	Glossotermes
23.78084096	Glossotermes
23.78084096	Glossotermes
23.78084096	Glossotermes
26.16124175	Glossotermes
26.16124175	Glossotermes
26.16124175	Glossotermes
26.16124175	Glossotermes
26.16124175	Glossotermes
26.16124175	Glossotermes
28.54164253	Glossotermes
30.92204332	Glossotermes
30.92204332	Glossotermes
30.92204332	Glossotermes
33.30244411	Glossotermes
33.30244411	Glossotermes
33.30244411	Glossotermes
35.6828449	Glossotermes
35.6828449	Glossotermes
38.06324569	Glossotermes
38.06324569	Glossotermes
40.44364647	Glossotermes
40.44364647	Glossotermes
40.44364647	Glossotermes
42.82404726	Glossotermes
42.82404726	Glossotermes
42.82404726	Glossotermes
45.20444805	Glossotermes
45.20444805	Glossotermes
45.20444805	Glossotermes
45.20444805	Glossotermes
45.20444805	Glossotermes
47.58484884	Glossotermes
49.96524962	Glossotermes
49.96524962	Glossotermes
49.96524962	Glossotermes
52.34565041	Glossotermes
54.7260512	Glossotermes
57.10645199	Glossotermes
61.86725356	Glossotermes
61.86725356	Glossotermes
64.24765435	Glossotermes
69.00845592	Glossotermes
73.7692575	Glossotermes
73.7692575	Glossotermes
76.14965829	Glossotermes
80.91045986	Glossotermes
88.05166223	Glossotermes
88.05166223	Glossotermes
88.05166223	Glossotermes
22.7202473	Reticulitermes
22.7202473	Reticulitermes
13.44667697	Reticulitermes
10.35548686	Reticulitermes
10.35548686	Reticulitermes
7.264296754	Reticulitermes
1.081916538	Reticulitermes
1.081916538	Reticulitermes
1.081916538	Reticulitermes
2.00927357	Reticulitermes
2.00927357	Reticulitermes
2.00927357	Reticulitermes
2.00927357	Reticulitermes
5.100463679	Reticulitermes
8.191653787	Reticulitermes
8.191653787	Reticulitermes
11.28284389	Reticulitermes
14.374034	Reticulitermes
14.374034	Reticulitermes
20.55641422	Reticulitermes
36.40435061	Labiotermes
29.13627639	Labiotermes
27.31925784	Labiotermes
27.31925784	Labiotermes
27.31925784	Labiotermes
27.31925784	Labiotermes
27.31925784	Labiotermes
25.50223928	Labiotermes
25.50223928	Labiotermes
23.68522073	Labiotermes
21.86820218	Labiotermes
20.05118362	Labiotermes
20.05118362	Labiotermes
18.23416507	Labiotermes
18.23416507	Labiotermes
18.23416507	Labiotermes
18.23416507	Labiotermes
16.41714651	Labiotermes
14.60012796	Labiotermes
14.60012796	Labiotermes
14.60012796	Labiotermes
14.60012796	Labiotermes
14.60012796	Labiotermes
14.60012796	Labiotermes
12.7831094	Labiotermes
12.7831094	Labiotermes
12.7831094	Labiotermes
10.96609085	Labiotermes
10.96609085	Labiotermes
10.96609085	Labiotermes
10.96609085	Labiotermes
10.96609085	Labiotermes
10.96609085	Labiotermes
10.96609085	Labiotermes
9.149072297	Labiotermes
9.149072297	Labiotermes
9.149072297	Labiotermes
7.332053743	Labiotermes
5.515035189	Labiotermes
5.515035189	Labiotermes
5.515035189	Labiotermes
5.515035189	Labiotermes
5.515035189	Labiotermes
5.515035189	Labiotermes
5.515035189	Labiotermes
5.515035189	Labiotermes
5.515035189	Labiotermes
5.515035189	Labiotermes
3.698016635	Labiotermes
3.698016635	Labiotermes
3.698016635	Labiotermes
3.698016635	Labiotermes
3.698016635	Labiotermes
3.698016635	Labiotermes
3.698016635	Labiotermes
1.880998081	Labiotermes
1.880998081	Labiotermes
0.063979527	Labiotermes
0.063979527	Labiotermes
0.063979527	Labiotermes
0.063979527	Labiotermes
0.063979527	Labiotermes
0.063979527	Labiotermes
0.063979527	Labiotermes
0.063979527	Labiotermes
0.063979527	Labiotermes
0.063979527	Labiotermes
0.063979527	Labiotermes
0.063979527	Labiotermes
0.063979527	Labiotermes
1.753039028	Labiotermes
1.753039028	Labiotermes
1.753039028	Labiotermes
1.753039028	Labiotermes
1.753039028	Labiotermes
1.753039028	Labiotermes
1.753039028	Labiotermes
1.753039028	Labiotermes
1.753039028	Labiotermes
1.753039028	Labiotermes
1.753039028	Labiotermes
1.753039028	Labiotermes
3.570057582	Labiotermes
3.570057582	Labiotermes
3.570057582	Labiotermes
3.570057582	Labiotermes
3.570057582	Labiotermes
3.570057582	Labiotermes
3.570057582	Labiotermes
3.570057582	Labiotermes
3.570057582	Labiotermes
3.570057582	Labiotermes
3.570057582	Labiotermes
5.387076136	Labiotermes
5.387076136	Labiotermes
7.20409469	Labiotermes
7.20409469	Labiotermes
7.20409469	Labiotermes
7.20409469	Labiotermes
7.20409469	Labiotermes
7.20409469	Labiotermes
7.20409469	Labiotermes
9.021113244	Labiotermes
9.021113244	Labiotermes
9.021113244	Labiotermes
9.021113244	Labiotermes
9.021113244	Labiotermes
9.021113244	Labiotermes
9.021113244	Labiotermes
9.021113244	Labiotermes
9.021113244	Labiotermes
9.021113244	Labiotermes
10.8381318	Labiotermes
10.8381318	Labiotermes
10.8381318	Labiotermes
10.8381318	Labiotermes
14.47216891	Labiotermes
14.47216891	Labiotermes
14.47216891	Labiotermes
14.47216891	Labiotermes
14.47216891	Labiotermes
14.47216891	Labiotermes
14.47216891	Labiotermes
16.28918746	Labiotermes
16.28918746	Labiotermes
16.28918746	Labiotermes
18.10620601	Labiotermes
18.10620601	Labiotermes
18.10620601	Labiotermes
18.10620601	Labiotermes
19.92322457	Labiotermes
21.74024312	Labiotermes
21.74024312	Labiotermes
21.74024312	Labiotermes
21.74024312	Labiotermes
21.74024312	Labiotermes
21.74024312	Labiotermes
21.74024312	Labiotermes
23.55726168	Labiotermes
23.55726168	Labiotermes
25.37428023	Labiotermes
29.00831734	Labiotermes
21.47806005	Termes
19.16859122	Termes
16.8591224	Termes
14.54965358	Termes
7.621247113	Termes
7.621247113	Termes
7.621247113	Termes
7.621247113	Termes
0.692840647	Termes
1.616628176	Termes
6.23556582	Termes
6.23556582	Termes
6.23556582	Termes
6.23556582	Termes
8.545034642	Termes
10.85450346	Termes
10.85450346	Termes
15.47344111	Termes
15.47344111	Termes
15.47344111	Termes
28.7237283	Constrictotermes
28.7237283	Constrictotermes
28.7237283	Constrictotermes
28.7237283	Constrictotermes
28.7237283	Constrictotermes
28.7237283	Constrictotermes
28.7237283	Constrictotermes
28.7237283	Constrictotermes
28.7237283	Constrictotermes
28.7237283	Constrictotermes
28.7237283	Constrictotermes
28.7237283	Constrictotermes
28.7237283	Constrictotermes
28.7237283	Constrictotermes
28.7237283	Constrictotermes
28.7237283	Constrictotermes
28.7237283	Constrictotermes
28.7237283	Constrictotermes
28.7237283	Constrictotermes
28.7237283	Constrictotermes
28.7237283	Constrictotermes
28.7237283	Constrictotermes
28.7237283	Constrictotermes
28.7237283	Constrictotermes
28.7237283	Constrictotermes
28.7237283	Constrictotermes
28.7237283	Constrictotermes
28.7237283	Constrictotermes
28.7237283	Constrictotermes
28.7237283	Constrictotermes
28.7237283	Constrictotermes
28.7237283	Constrictotermes
28.7237283	Constrictotermes
28.7237283	Constrictotermes
28.7237283	Constrictotermes
28.7237283	Constrictotermes
28.7237283	Constrictotermes
28.7237283	Constrictotermes
28.7237283	Constrictotermes
28.7237283	Constrictotermes
28.7237283	Constrictotermes
28.7237283	Constrictotermes
28.7237283	Constrictotermes
28.7237283	Constrictotermes
28.7237283	Constrictotermes
28.7237283	Constrictotermes
28.7237283	Constrictotermes
28.7237283	Constrictotermes
28.7237283	Constrictotermes
28.7237283	Constrictotermes
28.7237283	Constrictotermes
28.7237283	Constrictotermes
28.7237283	Constrictotermes
28.7237283	Constrictotermes
28.7237283	Constrictotermes
28.7237283	Constrictotermes
28.7237283	Constrictotermes
28.7237283	Constrictotermes
28.7237283	Constrictotermes
28.7237283	Constrictotermes
28.7237283	Constrictotermes
28.7237283	Constrictotermes
28.7237283	Constrictotermes
28.7237283	Constrictotermes
28.7237283	Constrictotermes
28.7237283	Constrictotermes
28.7237283	Constrictotermes
28.7237283	Constrictotermes
28.7237283	Constrictotermes
28.7237283	Constrictotermes
28.7237283	Constrictotermes
28.7237283	Constrictotermes
28.7237283	Constrictotermes
28.7237283	Constrictotermes
28.7237283	Constrictotermes
28.7237283	Constrictotermes
28.7237283	Constrictotermes
28.7237283	Constrictotermes
28.7237283	Constrictotermes
28.7237283	Constrictotermes
28.7237283	Constrictotermes
28.7237283	Constrictotermes
28.7237283	Constrictotermes
28.7237283	Constrictotermes
28.7237283	Constrictotermes
18.03228754	Constrictotermes
16.25038075	Constrictotermes
16.25038075	Constrictotermes
16.25038075	Constrictotermes
14.46847396	Constrictotermes
10.90466037	Constrictotermes
10.90466037	Constrictotermes
10.90466037	Constrictotermes
10.90466037	Constrictotermes
10.90466037	Constrictotermes
9.122753579	Constrictotermes
5.558939994	Constrictotermes
5.558939994	Constrictotermes
5.558939994	Constrictotermes
5.558939994	Constrictotermes
5.558939994	Constrictotermes
5.558939994	Constrictotermes
5.558939994	Constrictotermes
5.558939994	Constrictotermes
5.558939994	Constrictotermes
5.558939994	Constrictotermes
5.558939994	Constrictotermes
5.558939994	Constrictotermes
5.558939994	Constrictotermes
5.558939994	Constrictotermes
5.558939994	Constrictotermes
5.558939994	Constrictotermes
5.558939994	Constrictotermes
5.558939994	Constrictotermes
5.558939994	Constrictotermes
5.558939994	Constrictotermes
5.558939994	Constrictotermes
5.558939994	Constrictotermes
5.558939994	Constrictotermes
5.558939994	Constrictotermes
5.558939994	Constrictotermes
1.995126409	Constrictotermes
6.914407554	Constrictotermes
6.914407554	Constrictotermes
6.914407554	Constrictotermes
6.914407554	Constrictotermes
6.914407554	Constrictotermes
6.914407554	Constrictotermes
6.914407554	Constrictotermes
6.914407554	Constrictotermes
6.914407554	Constrictotermes
6.914407554	Constrictotermes
6.914407554	Constrictotermes
6.914407554	Constrictotermes
6.914407554	Constrictotermes
6.914407554	Constrictotermes
6.914407554	Constrictotermes
6.914407554	Constrictotermes
6.914407554	Constrictotermes
6.914407554	Constrictotermes
6.914407554	Constrictotermes
6.914407554	Constrictotermes
6.914407554	Constrictotermes
6.914407554	Constrictotermes
6.914407554	Constrictotermes
6.914407554	Constrictotermes
6.914407554	Constrictotermes
6.914407554	Constrictotermes
6.914407554	Constrictotermes
6.914407554	Constrictotermes
6.914407554	Constrictotermes
6.914407554	Constrictotermes
6.914407554	Constrictotermes
6.914407554	Constrictotermes
6.914407554	Constrictotermes
6.914407554	Constrictotermes
6.914407554	Constrictotermes
6.914407554	Constrictotermes
6.914407554	Constrictotermes
6.914407554	Constrictotermes
6.914407554	Constrictotermes
6.914407554	Constrictotermes
6.914407554	Constrictotermes
6.914407554	Constrictotermes
6.914407554	Constrictotermes
6.914407554	Constrictotermes
6.914407554	Constrictotermes
6.914407554	Constrictotermes
6.914407554	Constrictotermes
6.914407554	Constrictotermes
6.914407554	Constrictotermes
6.914407554	Constrictotermes
6.914407554	Constrictotermes
15.82394152	Constrictotermes
19.3877551	Constrictotermes
19.3877551	Constrictotermes
19.3877551	Constrictotermes
19.3877551	Constrictotermes
19.3877551	Constrictotermes
19.3877551	Constrictotermes
19.3877551	Constrictotermes
24.73347548	Constrictotermes
28.29728906	Constrictotermes
42.55254341	Constrictotermes
42.55254341	Constrictotermes
42.55254341	Constrictotermes
42.55254341	Constrictotermes
42.55254341	Constrictotermes
42.55254341	Constrictotermes
42.55254341	Constrictotermes
42.55254341	Constrictotermes
42.55254341	Constrictotermes
42.55254341	Constrictotermes
42.55254341	Constrictotermes
42.55254341	Constrictotermes
42.55254341	Constrictotermes
42.55254341	Constrictotermes
42.55254341	Constrictotermes
42.55254341	Constrictotermes
42.55254341	Constrictotermes
42.55254341	Constrictotermes
42.55254341	Constrictotermes
42.55254341	Constrictotermes
42.55254341	Constrictotermes
42.55254341	Constrictotermes
42.55254341	Constrictotermes
42.55254341	Constrictotermes
42.55254341	Constrictotermes
42.55254341	Constrictotermes
42.55254341	Constrictotermes
42.55254341	Constrictotermes
42.55254341	Constrictotermes
42.55254341	Constrictotermes
42.55254341	Constrictotermes
42.55254341	Constrictotermes
42.55254341	Constrictotermes
42.55254341	Constrictotermes
42.55254341	Constrictotermes
42.55254341	Constrictotermes
42.55254341	Constrictotermes
42.55254341	Constrictotermes
42.55254341	Constrictotermes
42.55254341	Constrictotermes
42.55254341	Constrictotermes
42.55254341	Constrictotermes
42.55254341	Constrictotermes
42.55254341	Constrictotermes
42.55254341	Constrictotermes
42.55254341	Constrictotermes
42.55254341	Constrictotermes
42.55254341	Constrictotermes
42.55254341	Constrictotermes
42.55254341	Constrictotermes
42.55254341	Constrictotermes
