# Supplementary material for: Alarm communication predates eusociality in termites
Source: Commun Biol. 2023 Jan 21;6:83. doi: 10.1038/s42003-023-04438-5 (PMC9867704; doi:10.1038/s42003-023-04438-5)
Supplement: Supplementary file 8 — Supplementary Data 5 [file 42003_2023_4438_MOESM8_ESM.txt]

Diver	Spec
30.82039911	Glossotermes
12.41685144	Glossotermes
9.534368071	Glossotermes
12.41685144	Glossotermes
38.35920177	Glossotermes
15.29933481	Glossotermes
6.651884701	Glossotermes
3.76940133	Glossotermes
16.40798226	Glossotermes
19.29046563	Glossotermes
7.760532151	Glossotermes
7.760532151	Glossotermes
16.40798226	Glossotermes
6.860227756	Reticulitermes
5.013131739	Reticulitermes
5.013131739	Reticulitermes
2.585817825	Reticulitermes
6.860227756	Reticulitermes
8.405519067	Reticulitermes
6.860227756	Reticulitermes
5.013131739	Reticulitermes
6.860227756	Reticulitermes
16.57479182	Reticulitermes
11.50632406	Reticulitermes
6.860227756	Reticulitermes
6.860227756	Reticulitermes
2.585817825	Reticulitermes
5.013131739	Reticulitermes
5.013131739	Reticulitermes
5.013131739	Reticulitermes
8.405519067	Reticulitermes
1.359791737	Reticulitermes
1.359791737	Reticulitermes
5.013131739	Reticulitermes
8.405519067	Reticulitermes
5.013131739	Reticulitermes
5.013131739	Reticulitermes
1.359791737	Reticulitermes
